# Supplementary material for: Mapping global trends in adipose-derived mesenchymal stem cell research: A bibliometric analysis using scopus database
Source: Ann Med Surg (Lond). 2022 Apr 14;77:103542. doi: 10.1016/j.amsu.2022.103542 (PMC9142410; doi:10.1016/j.amsu.2022.103542)
Supplement: multimedia component [file mmc1.csv]

Authors	Author(s) ID	Title	Year	Source title	Volume	Issue	Art. No.	Page start	Page end	Page count	Cited by	DOI	Link	Affiliations	Authors with affiliations	Abstract	Author Keywords	Index Keywords	Funding Details	Funding Text 1	Funding Text 2	Funding Text 3	Funding Text 4	Funding Text 5	Funding Text 6	Funding Text 7	Funding Text 8	Funding Text 9	Funding Text 10	References	Correspondence Address	Editors	Publisher	ISSN	ISBN	CODEN	PubMed ID	Language of Original Document	Abbreviated Source Title	Document Type	Publication Stage	Open Access	Source	EID
Abdel-Salam O.M.E., Youness E.R., Omara E.A., Sleem A.A.	24297799300;55325684200;26421810400;9039058800;	Effect of adipose tissue-derived mesenchymal stem cell treatment on oxidative stress and inflammatory response following Escherichia coli lipopolysaccharide	2015	Comparative Clinical Pathology	24	2		343	358		3	10.1007/s00580-014-1906-x	https://www.scopus.com/inward/record.uri?eid=2-s2.0-84893862583&doi=10.1007%2fs00580-014-1906-x&partnerID=40&md5=14c9fa4652684be1381707a28c27920a	Department of Toxicology and Narcotics, National Research Centre, Tahrir St., Dokki, Cairo, Egypt; Department of Medical Biochemistry, National Research Centre, Cairo, Egypt; Department of Pathology, National Research Centre, Cairo, Egypt; Department of Pharmacology, National Research Centre, Cairo, Egypt	Abdel-Salam, O.M.E., Department of Toxicology and Narcotics, National Research Centre, Tahrir St., Dokki, Cairo, Egypt; Youness, E.R., Department of Medical Biochemistry, National Research Centre, Cairo, Egypt; Omara, E.A., Department of Pathology, National Research Centre, Cairo, Egypt; Sleem, A.A., Department of Pharmacology, National Research Centre, Cairo, Egypt	Stem cells are the focus of extensive experimental and clinical research with the aim of replacing lost or damaged tissues. This paper studies the effect of systemic stem cell injections on the redox status of the brain and liver in a model of systemic inflammatory illness. Mice were treated with intraperitoneal (i.p.) injection of adipose tissue-derived mesenchymal stem cell (AT-MSCs) suspension…	Adipose tissue mesenchymal stem cells; Oxidative stress; Systemic inflammation													Aebi, H., Catalase in vitro (1984) Methods Enzymol, 105, pp. 121-126. , COI: 1:CAS:528:DyaL2cXltVKis7s%3D, PID: 6727660; Akahane, K., Okamoto, K., Kikuchi, M., Todoroki, H., Higure, A., Ohuchida, T., Kitahara, K., Ohsato, K., Inhibition of factor Xa suppresses the expression of tissue factor in human monocytes and lipopolysaccharide-induced endotoxemia in rats (2001) Surgery, 130, pp. 809-818. , …	Abdel-Salam, O.M.E.; Department of Toxicology and Narcotics, Tahrir St., Dokki, Egypt		Springer London	16185641		CCPOA		English	Comp. Clin. Pathol.	Article	Final		Scopus	2-s2.0-84893862583
Abdollahifar M.-A., Azad N., Faraji Sani M., Raoofi A., Abdi S., Aliaghaei A., Abbaszadeh H.-A., Ebrahimi V., Fadaei Fathabadi F., Ghanimat F., Movahedi M.	56117187400;54079337900;57222988806;56270056200;56363397900;56019917700;55760613300;57206781829;56658749600;57222988057;57222993410;	Impaired spermatogenesis caused by busulfan is partially ameliorated by treatment with conditioned medium of adipose tissue derived mesenchymal stem cells	2021	Biotechnic and Histochemistry								10.1080/10520295.2021.1905182	https://www.scopus.com/inward/record.uri?eid=2-s2.0-85104338596&doi=10.1080%2f10520295.2021.1905182&partnerID=40&md5=dd7714b8d56bebffe762b49c41825e57	Department of Biology and Anatomical Sciences, School of Medicine, Shahid Beheshti University of Medical Sciences, Tehran, Iran; Abnormal Uterine Bleeding Research Center, Semnan University of Medical Sciences, Semnan, Iran; Student Research Committee, Faculty of Medical Sciences, Shahid Beheshti University of Medical Sciences, Tehran, Iran; Leishmaniasis Research Center, Department of Anatomy, S…	Abdollahifar, M.-A., Department of Biology and Anatomical Sciences, School of Medicine, Shahid Beheshti University of Medical Sciences, Tehran, Iran; Azad, N., Abnormal Uterine Bleeding Research Center, Semnan University of Medical Sciences, Semnan, Iran; Faraji Sani, M., Student Research Committee, Faculty of Medical Sciences, Shahid Beheshti University of Medical Sciences, Tehran, Iran; Raoofi,…	Busulfan (BSU) is a chemotherapeutic drug that can cause subfertility or sterility in males. We investigated the effects of adipose tissue-derived mesenchymal stem cells (AT-MSC) conditioned medium (CM) (AT-MSC-CM) on histopathological and molecular characteristics of mouse testes exposed to BSU using stereology. We used adult male mice divided randomly into five groups: control, Dulbecco’s modif…	Adipose tissue; azoospermia; busulfan; conditioned medium; mesenchymal stem cells; mice; spermatogenesis													Anand, S., Bhartiya, D., Sriraman, K., Mallick, A., Underlying mechanisms that restore spermatogenesis on transplanting healthy niche cells in busulphan treated mouse testis (2016) Stem Cell Rev, 12, pp. 682-697; Dowling, P., Clyne, S.M., Conditioned media from cell lines: a complementary model to clinical specimens for the discovery of disease-specific biomarkers (2011) Proteomics, 11, pp. 794-8…	Ghanimat, F.; Student Research Committee, Iran; email: ghanimatf1368@gmail.com Movahedi, M.; Student Research Committee, Iran; email: marya.movahed@yahoo.com		Taylor and Francis Ltd.	10520295		BIHIE		English	Biotech. Histochem.	Article	Article in Press		Scopus	2-s2.0-85104338596
Abdolmaleki A., Ghayour M.-B., Behnam-Rassouli M.	55312278900;57190437800;36518171900;	Protective effects of acetyl-l-carnitine against serum and glucose deprivation-induced apoptosis in rat adipose-derived mesenchymal stem cells	2020	Cell and Tissue Banking	21	4		655	666		3	10.1007/s10561-020-09844-1	https://www.scopus.com/inward/record.uri?eid=2-s2.0-85086780058&doi=10.1007%2fs10561-020-09844-1&partnerID=40&md5=2ae173bc426460f5c492e7aeb4d999db	Department of Engineering Sciences, Faculty of Advanced Technologies, University of Mohaghegh Ardabili, Namin, Iran; Bio Science and Biotechnology Research Center (BBRC), Sabalan University of Advanced Technologies (SUAT), Namin, Iran; Department of Biology, Faculty of Science, Ferdowsi University of Mashhad, Mashhad, Iran	Abdolmaleki, A., Department of Engineering Sciences, Faculty of Advanced Technologies, University of Mohaghegh Ardabili, Namin, Iran, Bio Science and Biotechnology Research Center (BBRC), Sabalan University of Advanced Technologies (SUAT), Namin, Iran; Ghayour, M.-B., Department of Biology, Faculty of Science, Ferdowsi University of Mashhad, Mashhad, Iran; Behnam-Rassouli, M., Department of Biolo…	Low survival rate of grafted mesenchymal stem cells (MSC) in injured tissue is one of the major limitations of stem cell therapy. One of the most important factors that limits the MSCs survival rate and retention is ischemic stress, which can lead to damage to all components of the cell. In particular, it can damage mitochondria, that play an important role in apoptosis with releasing apoptotic f…	Acetyl-l-carnitine; Apoptosis; Mesenchymal stem cells; Serum and glucose deprivation	acetylcarnitine; caspase 3; glucose; protective agent; animal; apoptosis; cell proliferation; cell survival; cytology; DNA fragmentation; drug effect; male; mesenchymal stem cell; metabolism; multipotent stem cell; serum-free medium; Wistar rat; Acetylcarnitine; Animals; Apoptosis; Caspase 3; Cell Proliferation; Cell Survival; Culture Media, Serum-Free; DNA Fragmentation; Glucose; Male; Mesenchym…	Ferdowsi University of Mashhad, FUM	The authors would like to thank Dr. Ann Paterson for assisting with the English. Participated in research design: Ghayour, Abdolmaleki, Conducted experiments: Ghayour, Abdolmaleki, Behnam, Performed data analysis: Ghayour, Abdolmaleki, Wrote or contributed to the writing of the manuscript: Ghayour, Abdolmaleki, Behnam. Research Council of Ferdowsi University of Mashhad.										Barhwal, K., Singh, S.B., Hota, S.K., Jayalakshmi, K., Ilavazhagan, G., Acetyl-l-carnitine ameliorates hypobaric hypoxic impairment and spatial memory deficits in rats (2007) Eur J Pharmacol, 570, pp. 97-107. , COI: 1:CAS:528:DC%2BD2sXpt1SjtL4%3D; Bialik, S., Cryns, V.L., Drincic, A., Miyata, S., Wollowick, A.L., Srinivasan, A., Kitsis, R.N., The mitochondrial apoptotic pathway is activated by se…	Ghayour, M.-B.; Department of Biology, Iran; email: mohammad.ghayour@mail.um.ac.ir		Springer Science and Business Media B.V.	13899333		CTBAF	32564258	English	Cell Tissue Bank.	Article	Final		Scopus	2-s2.0-85086780058
Abdolmohammadi K., Mahmoudi T., Nojehdehi S., Tayebi L., Hashemi S.M., Noorbakhsh F., Abdollahi A., Soleimani M., Nikbin B., Nicknam M.H.	57200530676;57202155544;57031869300;54885459000;27169527500;6603347687;24450282400;57200104836;54892963500;6506033913;	Effect of hypoxia preconditioned adipose-derived mesenchymal stem cell conditioned medium on cerulein-induced acute pancreatitis in mice	2020	Advanced Pharmaceutical Bulletin	10	2		297	306		6	10.34172/apb.2020.036	https://www.scopus.com/inward/record.uri?eid=2-s2.0-85088700954&doi=10.34172%2fapb.2020.036&partnerID=40&md5=c723f55001941197554f91a6eef11dcc	Department of Immunology, School of Medicine, Tehran University of Medical Sciences, Tehran, Iran; Student Research Committee, Kurdistan University of Medical Sciences, Sanandaj, Iran; Stem Cell Technology Research Center, Tehran, Iran; Marquette University School of Dentistry, Milwaukee, WI 53233, United States; Department of Tissue Engineering and Applied Cell Sciences, School of Advanced Techn…	Abdolmohammadi, K., Department of Immunology, School of Medicine, Tehran University of Medical Sciences, Tehran, Iran; Mahmoudi, T., Student Research Committee, Kurdistan University of Medical Sciences, Sanandaj, Iran; Nojehdehi, S., Stem Cell Technology Research Center, Tehran, Iran; Tayebi, L., Marquette University School of Dentistry, Milwaukee, WI 53233, United States; Hashemi, S.M., Departme…	Purpose: Acute pancreatitis (AP) is an inflammatory disorder distinguished by tissue injury and inflammation of the pancreas. Using paracrine potential of mesenchymal stem cells (MSCs) provides a useful clinical approach in treating inflammatory diseases. We investigated the therapeutic effects of adipose-derived MSC conditioned medium (CM) and hypoxia preconditioned adipose-derived MSC condition…	Acute pancreatitis; Cerulein; Conditioned medium; Inflammation; Mesenchymal stem cell; Preconditioning	amylase; CD34 antigen; endoglin; Hermes antigen; hypoxia inducible factor 1alpha; interleukin 6; myeloperoxidase; receptor type tyrosine protein phosphatase C; triacylglycerol lipase; adipocyte; amylase blood level; animal cell; animal experiment; animal model; animal tissue; Article; cell differentiation; cerulein-induced acute pancreatitis; disease severity; enzyme activity; flow cytometry; gen…	Tehran University of Medical Sciences and Health Services, TUMS: 96-03-30-36346	This study was supported by the research grants from the Tehran University of Medical Sciences [grant number 96-03-30-36346]. We appreciate all collaborators in the Stem Cell Technology Research Center, for their technical assistance in this project.										Márta, K, Lazarescu, AM, Farkas, N, Mátrai, P, Cazacu, I, Ottóffy, M, Aging and comorbidities in acute pancreatitis I: a meta-analysis and systematic review based on 194, 702 patients (2019) Front Physiol, 10, p. 328; Tenner, S, Baillie, J, DeWitt, J, Vege, SS., American College of Gastroenterology guideline: management of acute pancreatitis (2013) Am J Gastroenterol, 108 (9), pp. 1400-1415. , 16…	Nicknam, M.H.; Department of Immunology, Iran; email: mhnicknam@sina.tums.ac.ir Nicknam, M.H.; Molecular Immunology Research Center, Iran; email: mhnicknam@sina.tums.ac.ir		Tabriz University of Medical Sciences	22285881				English	Adv. Pharm. Bull.	Article	Final	All Open Access, Gold, Green	Scopus	2-s2.0-85088700954
Abu-Shahba N., Mahmoud M., El-Erian A.M., Husseiny M.I., Nour-Eldeen G., Helwa I., Amr K., ElHefnawi M., Othman A.I., Ibrahim S.A., Azmy O.	36627974300;57093097200;57258610800;8580986700;57204473984;37060769500;56801651800;36113442800;57200144035;36123081700;57189233375;	Impact of type 2 diabetes mellitus on the immunoregulatory characteristics of adipose tissue-derived mesenchymal stem cells	2021	International Journal of Biochemistry and Cell Biology	140		106072				1	10.1016/j.biocel.2021.106072	https://www.scopus.com/inward/record.uri?eid=2-s2.0-85114893534&doi=10.1016%2fj.biocel.2021.106072&partnerID=40&md5=2ab3ccf5eb22eecfaf77123aebd422a9	Stem Cell Research Group, Medical Research Centre of Excellence, National Research Centre, Cairo, Egypt; Department of Medical Molecular Genetics, Human Genetics and Genome Research Division, National Research Centre, Cairo, Egypt; Department of Endocrine Surgery, National Institute of Diabetes and Endocrinology, Cairo, Egypt; Department of Translational Research and Cellular Therapeutics, Arthur…	Abu-Shahba, N., Stem Cell Research Group, Medical Research Centre of Excellence, National Research Centre, Cairo, Egypt, Department of Medical Molecular Genetics, Human Genetics and Genome Research Division, National Research Centre, Cairo, Egypt; Mahmoud, M., Stem Cell Research Group, Medical Research Centre of Excellence, National Research Centre, Cairo, Egypt, Department of Medical Molecular G…	Background: Type 2 diabetes mellitus (T2DM) is a chronic metabolic disorder associated with several complications. Adipose tissue-derived mesenchymal stem cells (AT-MSCs) represent an emerging type of MSCs with high plasticity and immunoregulatory capabilities and are useful for treating inflammation-related disorders such as T2DM. However, the pathogenic microenvironment of T2DM may affect their…	Adipose tissue-derived mesenchymal stem cells; IFN-γ priming; Immunomodulatory/anti-inflammatory potential; Interleukin-1 beta; Type 2 diabetes mellitus	adipocytokine; CD200 antigen; gamma interferon; indoleamine 2,3 dioxygenase; interleukin 1 receptor blocking agent; interleukin 1beta; nicotinamide phosphoribosyltransferase; programmed death 1 ligand 1; tumor necrosis factor; gamma interferon; adipose derived stem cell; adult; aged; antiinflammatory activity; Article; cell proliferation; cell surface; controlled study; enzyme linked immunosorben…	1057; National Research Centre, NRC: 11010122; Academy of Scientific Research and Technology, ASRT	This study was funded by the Academy of Scientific Research and Technology , Egypt, Jesour Initiative (Grant no. 1057 ), and the National Research Centre, Egypt (Grant no. 11010122 ).										Abu-Shahba, N., Mahmoud, M., Abdel-Rasheed, M., Darwish, Y., AbdelKhaliq, A., Mohammed, E., ElHefnawi, M., Azmy, O., Immunomodulatory and Antioxidative potentials of adipose-derived Mesenchymal stem cells isolated from breast versus abdominal tissue: a comparative study (2020) Cell Regen., 9, p. 18; Acosta, L., Hmadcha, A., Escacena, N., Pérez-Camacho, I., de la Cuesta, A., Ruiz-Salmeron, R., Gau…	Abu-Shahba, N.; Stem Cell Research Group, Egypt; email: nm.diaa@nrc.sci.eg		Elsevier Ltd	13572725		IJBBF	34455058	English	Int. J. Biochem. Cell Biol.	Article	Final		Scopus	2-s2.0-85114893534
Abu-Shahba N., Mahmoud M., Abdel-Rasheed M., Darwish Y., AbdelKhaliq A., Mohammed E., ElHefnawi M., Azmy O.	36627974300;57093097200;57194430778;57219269943;57219265577;38461320200;36113442800;57189233375;	Immunomodulatory and Antioxidative potentials of adipose-derived Mesenchymal stem cells isolated from breast versus abdominal tissue: a comparative study	2020	Cell Regeneration	9	1	18				1	10.1186/s13619-020-00056-2	https://www.scopus.com/inward/record.uri?eid=2-s2.0-85091999323&doi=10.1186%2fs13619-020-00056-2&partnerID=40&md5=315029723784dfa91c81254f30de80f0	Stem Cell Research Group, Centre of Excellence for Medical Research, National Research Centre, Cairo, Egypt; Medical Molecular Genetics Department, Human Genetics and Genome Research Division, National Research Centre, Cairo, 12622, Egypt; Department of Reproductive Health Research, Medical Research Division. National Research Centre, Cairo, Egypt; Plastic and Reconstructive Surgery Unit, General…	Abu-Shahba, N., Stem Cell Research Group, Centre of Excellence for Medical Research, National Research Centre, Cairo, Egypt, Medical Molecular Genetics Department, Human Genetics and Genome Research Division, National Research Centre, Cairo, 12622, Egypt; Mahmoud, M., Stem Cell Research Group, Centre of Excellence for Medical Research, National Research Centre, Cairo, Egypt, Medical Molecular Gen…	Background: Adipose-derived stem cells (ASCs) are considered ideal candidates for both research and cellular therapy due to ease of access, large yield, feasibility, and efficacy in preclinical and clinical studies. Unlike the subcutaneous abdominal fat depot, breast ASCs features are still not well recognized, limiting their possible therapeutic use. ASCs were found to exert immunomodulatory and…	Abdominal adipose tissue; Adipose-derived stem cells (ASCs); Antioxidative potential; Breast adipose tissue; Immunomodulatory potential	adipocytokine; adiponectin; catalase; copper zinc superoxide dismutase; glutathione peroxidase 1; indoleamine 2,3 dioxygenase; interleukin 10; interleukin 6; Ki 67 antigen; leptin; nicotinamide phosphoribosyltransferase; resistin; sirtuin 4; sirtuin 5; STAT3 protein; tumor necrosis factor; abdominal fat; adipose derived mesenchymal stem cell; adipose derived stem cell; adult; antioxidant activity…	National Research Centre, NRC: 11010122; Academy of Scientific Research and Technology, ASRT: 1057	This work was funded by the National Research Centre, Cairo, Egypt (grant no.11010122), and the Academy of Scientific Research and Technology in Egypt “Jesor initiative” (grant no. 1057).										Abate, N., Garg, A., Peshock, R.M., Stray-Gundersen, J., Grundy, S.M., Relationships of generalized and regional adiposity to insulin sensitivity in men (1995) J Clin Invest, 96 (1), pp. 88-98. , COI: 1:CAS:528:DyaK2MXmslyrurY%3D, PID: 7615840; Alicka, M., Major, P., Wysocki, M., Marycz, K., Adipose-derived Mesenchymal stem cells isolated from patients with type 2 diabetes show reduced “Stemness”…	Abu-Shahba, N.; Medical Molecular Genetics Department, Egypt; email: nm.diaa@nrc.sci.eg		Springer	20459769				English	Cell Regen.	Article	Final	All Open Access, Gold, Green	Scopus	2-s2.0-85091999323
Adolfsson E., Helenius G., Friberg Ö., Samano N., Frøbert O., Johansson K.	57203751998;6505945880;7003329728;8665259200;7003840907;56522409700;	Bone marrow- and adipose tissue-derived mesenchymal stem cells from donors with coronary artery disease; growth, yield, gene expression and the effect of oxygen concentration	2020	Scandinavian Journal of Clinical and Laboratory Investigation	80	4		318	326		7	10.1080/00365513.2020.1741023	https://www.scopus.com/inward/record.uri?eid=2-s2.0-85082336592&doi=10.1080%2f00365513.2020.1741023&partnerID=40&md5=6a2cac39c1ce1e427991e2da7f298c58	Department of Laboratory Medicine, Faculty of Medicine and Health, Örebro University, Örebro, Sweden; Department of Cardiothoracic Surgery, Faculty of Health, Örebro University, Örebro, Sweden; Department of Cardiology, Faculty of Health, Örebro University, Örebro, Sweden	Adolfsson, E., Department of Laboratory Medicine, Faculty of Medicine and Health, Örebro University, Örebro, Sweden; Helenius, G., Department of Laboratory Medicine, Faculty of Medicine and Health, Örebro University, Örebro, Sweden; Friberg, Ö., Department of Cardiothoracic Surgery, Faculty of Health, Örebro University, Örebro, Sweden; Samano, N., Department of Cardiothoracic Surgery, Faculty of …	Mesenchymal stem cells (MSCs) for cardiovascular cell therapy are procured from different sources including bone marrow and adipose tissue. Differently located MSCs differ in growth potential, differentiation ability and gene expression when cultured in vitro, and studies show different healing abilities for different MSC subgroups. In this study, bone marrow derived MSCs (BMSCs) and adipose tiss…	Adipose tissue; bone marrow; cardiovascular diseases; cell- and tissue-based therapy; heart failure; humans; hypoxia; mesenchymal stem cells	angiopoietin 1; leukemia inhibitory factor; oxygen; scatter factor; transforming growth factor beta1; vasculotropin A; angiopoietin 1; ANGPT1 protein, human; HGF protein, human; leukemia inhibitory factor; LIF protein, human; oxygen; scatter factor; TGFB1 protein, human; transforming growth factor beta1; vasculotropin A; VEGFA protein, human; adipose derived stem cell; adult; aged; Article; bone …												https://www.who.int/cardiovascular_diseases/en/, Cardiovascular diseases: World Health Organisation; 2019 [cited 2019 Jun 28]. Available from; Hass, R., Kasper, C., Bohm, S., Different populations and sources of human mesenchymal stem cells (MSC): a comparison of adult and neonatal tissue-derived MSC (2011) Cell Commun Signal, 9 (1), p. 12; Singh, A., Singh, A., Sen, D., Mesenchymal stem cells in…	Adolfsson, E.; University Hospital, Sweden; email: emma.adolfsson@regionorebrolan.se		Taylor and Francis Ltd	00365513		SJCLA	32189529	English	Scand. J. Clin. Lab. Invest.	Article	Final	All Open Access, Hybrid Gold	Scopus	2-s2.0-85082336592
Agorogiannis G.I., Alexaki V.-I., Castana O., Kymionis G.D.	6506314984;8628934800;18534138200;7003922260;	Topical application of autologous adipose-derived mesenchymal stem cells (MSCs) for persistent sterile corneal epithelial defect	2012	Graefe's Archive for Clinical and Experimental Ophthalmology	250	3		455	457		40	10.1007/s00417-011-1841-3	https://www.scopus.com/inward/record.uri?eid=2-s2.0-84861142755&doi=10.1007%2fs00417-011-1841-3&partnerID=40&md5=58ac1fff470b1683fd56017d1f217e98	Eye Clinic, University Hospital of Heraklion, Crete, Heraklion, Greece; Laboratory of Experimental Endocrinology, University of Crete, School of Medicine, Heraklion, Greece; Department of Plastic and Reconstructive Surgery, Evangelismos General Hospital, Athens, Greece	Agorogiannis, G.I., Eye Clinic, University Hospital of Heraklion, Crete, Heraklion, Greece; Alexaki, V.-I., Laboratory of Experimental Endocrinology, University of Crete, School of Medicine, Heraklion, Greece; Castana, O., Department of Plastic and Reconstructive Surgery, Evangelismos General Hospital, Athens, Greece; Kymionis, G.D., Eye Clinic, University Hospital of Heraklion, Crete, Heraklion,…	[No abstract available]		aciclovir; artificial tear; ceftazidime; eye drops; vancomycin; voriconazole; adult; anterior eye chamber; article; autologous adipose derived mesenchymal stem cell transplantation; case report; cornea disease; cornea epithelium; cornea injury; cornea perforation; cornea thickness; follow up; human; keratoconus; male; mesenchymal stem cell transplantation; penetrating keratoplasty; persistent ste…												Centeno, C.J., Busse, D., Kisiday, J., Keohan, C., Freeman, M., Karli, D., Increased knee cartilage volume in degenerative joint disease using percutaneously implanted, autologous mesenchymal stem cells (2008) Pain Physician, 11, pp. 343-353; Arnalich-Montiel, F., Pastor, S., Blazquez-Martinez, A., Fernandez-Delgado, J., Nistal, M., Alio, J.L., Adipose-derived stem cells are a source for cell the…	Kymionis, G.D.; University of Crete, , Heraklion 711 10, Greece; email: kymionis@med.uoc.gr			0721832X		GACOD	22012407	English	Graefe's Arch. Clin. Exp. Ophthalmol.	Article	Final		Scopus	2-s2.0-84861142755
Ahmad A., Shakoori A.R.	57220712705;7006351052;	Cytotoxic and genotoxic effects of arsenic and lead on human adipose derived mesenchymal stem cells (AMSCs)	2013	Journal of Stem Cells and Regenerative Medicine	9	2		P29	P36		11		https://www.scopus.com/inward/record.uri?eid=2-s2.0-84888160665&partnerID=40&md5=fd8ebc4f2385b03c238edeb4fae6271b	School of Biological Sciences, University of the Punjab, Quid-i-Azam Campus, Lahore, 54590, Pakistan	Ahmad, A., School of Biological Sciences, University of the Punjab, Quid-i-Azam Campus, Lahore, 54590, Pakistan; Shakoori, A.R., School of Biological Sciences, University of the Punjab, Quid-i-Azam Campus, Lahore, 54590, Pakistan	Arsenic and lead, known to have genotoxic and mutagenic effects, are ubiquitously distributed in the environment. The presence of arsenic in drinking water has been a serious health problem in many countries. Human exposure to these metals has also increased due to rapid industrialization and their use in formulation of many products. Liposuction material is a rich source of stem cells. In the pr…	Anti-proliferative activity; Comet assay; Cytotoxic effect; Genotoxic effects; Heavy metals	arsenic; lead; adipose derived stem cell; adult; antiproliferative activity; article; cell death; cell growth; cell isolation; cell proliferation; cell size; comet assay; concentration (parameters); controlled study; cytotoxicity; DNA damage; female; gel electrophoresis; genotoxicity; human; human cell; mutagenesis												Gimble, J.M., Adipose tissue-derived therapeutics (2003) Expert Opin Biol Ther., 3 (5), pp. 705-713; Wei, G., Schubiger, G., Harder, F., Muller, A.M., Stem cells plasticity in mammals and transdetermination in Drosophila: Common theme? (2000) Stem Cells., 18 (6), pp. 409-414; Woodbury, D., Reynolds, K., Black, I.B., Adult bone marrow stromal stem cells express germline, ectodermal, endodermal, an…	Shakoori, A. R.; School of Biological Sciences, , Lahore, 54590, Pakistan; email: arshakoori.sbs@pu.edu.pk			09737154				English	J. Stem Cells Regen. Med.	Article	Final		Scopus	2-s2.0-84888160665
Ahmad M.R., Badar W., Ullah Khan M.A., Mahmood A., Latif N., Iqbal T., Khan Assir M.Z., Sleem M.A.	57221604178;57216962008;57006746800;57221612710;57221606329;57210355154;55201186100;57221600938;	Combination of preconditioned adipose-derived mesenchymal stem cells and platelet-rich plasma improves the repair of osteoarthritis in rat	2020	Regenerative Medicine	15	11		2285	2295		3	10.2217/rme-2020-0040	https://www.scopus.com/inward/record.uri?eid=2-s2.0-85099596679&doi=10.2217%2frme-2020-0040&partnerID=40&md5=9f65a68f4cb409d7e54631a47d8c94c2	Department of Molecular Biology, Shaheed Zulfiqar Ali Bhutto Medical University, Islamabad, Pakistan; Center of Excellence in Molecular Biology, University of the Punjab, Lahore, Pakistan; Faculty of Life Sciences, University of Central Punjab, Lahore, Pakistan; Department of Biochemistry and Molecular Biology, University of Gujrat, Gujrat, Pakistan	Ahmad, M.R., Department of Molecular Biology, Shaheed Zulfiqar Ali Bhutto Medical University, Islamabad, Pakistan, Center of Excellence in Molecular Biology, University of the Punjab, Lahore, Pakistan; Badar, W., Faculty of Life Sciences, University of Central Punjab, Lahore, Pakistan; Ullah Khan, M.A., Department of Biochemistry and Molecular Biology, University of Gujrat, Gujrat, Pakistan; Mahm…	Aim: To observe the combined effect of platelet-rich plasma (PRP) and preconditioned adipose-derived mesenchymal stem cells (ADMSCs) on the injured articular cartilage of the rat. Materials & methods: Animals in the study received an intra-Articular injection of PRP and preconditioned ADMSCs, both in combination and separately. The response to therapeutic intervention was evaluated by inflammator…	ADMSC; chondrocytes; osteoarthritis; platelet-rich plasma; preconditioned adipose-derived mesenchymal stem cells; PRP; stem cell; vitamin E	alpha tocopherol; collagen; interleukin 6; proteoglycan; tumor necrosis factor; Acan gene; adipose derived stem cell; animal cell; animal experiment; animal model; animal tissue; Article; articular cartilage; blood level; Casp3 gene; chondrocyte; chondrogenesis; Col10a1 gene; Col1a1 gene; Col2a1 gene; controlled study; down regulation; gene; gene expression; genetic analysis; immunofluorescence; …												Vos, T., Allen, C., Arora, M., Global, regional, and national incidence, prevalence, and years lived with disability for 310 diseases and injuries, 1990-2015: A systematic analysis for the Global Burden of Disease Study 2015 (2016) Lancet, 388, pp. 1545-1602. , 10053; Hunter, D.J., Bierma-Zeinstra, S., Osteoarthritis (2019) Lancet, 393, pp. 1745-1759. , 10182; Negrin, L.L., Vecsei, V., Do meta-An…	Ahmad, M.R.; Department of Molecular Biology, Pakistan; email: roofidr@yahoo.com		Future Medicine Ltd.	17460751			33326341	English	Regen. Med.	Article	Final		Scopus	2-s2.0-85099596679
Ahmed H.H., Shousha W.G., El-Sayed Mahdy E.-S.M., Rashed L.A., Abdo S.M.	57190842211;6504656078;55832858800;55801841100;57195051806;	Influence of adipose tissue derived mesenchymal stem cells in combination with injectable bone substitute on osteoclastogenesis in osteoporotic rats	2013	Journal of Applied Pharmaceutical Science	3	8		46	56		4	10.7324/JAPS.2013.3809	https://www.scopus.com/inward/record.uri?eid=2-s2.0-84886255563&doi=10.7324%2fJAPS.2013.3809&partnerID=40&md5=c87100e1e6e2fec564446675cc72cddf	Hormones Department, Medical Research Division, National Research Centre, Cairo, Egypt; Chemistry Department, Faculty of Science, Helwan University, Cairo, Egypt; Medical Biochemistry Department, Faculty of Medicine, Cairo University, Cairo, Egypt	Ahmed, H.H., Hormones Department, Medical Research Division, National Research Centre, Cairo, Egypt; Shousha, W.G., Chemistry Department, Faculty of Science, Helwan University, Cairo, Egypt; El-Sayed Mahdy, E.-S.M., Chemistry Department, Faculty of Science, Helwan University, Cairo, Egypt; Rashed, L.A., Medical Biochemistry Department, Faculty of Medicine, Cairo University, Cairo, Egypt; Abdo, S.…	The present study was designed to evaluate the influence of adipose tissue derived mesenchymal stem cell (ASCs) with or without calcium phosphate composite on osteoclastogenesis in osteoporotic rats. Mesenchymal stem cells (MSCs) were harvested from adipose tissue of both the omentum and the inguinal fat pad of male rats, as the sex mismatch, to track the MSCs fate and to ensure their homing to t…	Adipose tissue derived mesenchymalstem cells; Calcium phosphate composite; Ovariectomized rats; Steoclastogenesis													Alhadlaq, A., Mao, J.J., Mesenchymal stem cells: isolation and therapeutics (2004) Stem Cells Dev., 13, pp. 436-448; Anandarajah, A.P., Role of RANKL in bone diseases (2009) Trends in Endocrinology and Metabolism, 20 (2), pp. 88-94; Armitage, P., Berry, G., (1987) Comparison of several groups., pp. 186-213. , In: statistical method in medical research 2th Ed. Blockwell Significant Publication. Ox…	Ahmed, H.H.; Hormones Department, , Cairo, Egypt; email: hanaaomr@yahoo.com			22313354				English	J. Appl. Pharm. Sci.	Article	Final	All Open Access, Hybrid Gold, Green	Scopus	2-s2.0-84886255563
Ahn J.-O., Coh Y.-R., Lee H.-W., Shin I.-S., Kang S.-K., Youn H.-Y.	39261063600;39261283300;26435326300;57206371646;57220591591;7102027331;	Human adipose tissue-derived mesenchymal stem cells inhibit melanoma growth ?n vitro and in vivo	2015	Anticancer Research	35	1		159	168		48		https://www.scopus.com/inward/record.uri?eid=2-s2.0-84920465623&partnerID=40&md5=799c9fe40f59a322e539f7fa51dce5e8	Department of Veterinary Internal Medicine and Research Insititute for Veterinary Medicine, College of Veterinary Medicine, Seoul National University, 1 Gwanak-ro, Gwanak-gu, Seoul, 151-742, South Korea; Stem Cell Research Center, K-STEMCELL Co. Ltd., Seoul, South Korea	Ahn, J.-O., Department of Veterinary Internal Medicine and Research Insititute for Veterinary Medicine, College of Veterinary Medicine, Seoul National University, 1 Gwanak-ro, Gwanak-gu, Seoul, 151-742, South Korea; Coh, Y.-R., Department of Veterinary Internal Medicine and Research Insititute for Veterinary Medicine, College of Veterinary Medicine, Seoul National University, 1 Gwanak-ro, Gwanak-…	Background/Aim: The effects of adipose tissuederived mesenchymal stem cells (AT-MSCs) on the growth of human malignancies, including melanoma, are controversial and the underlying mechanisms are not yet-well understood. The aim of the present study was to investigate the in vitro and in vivo anti-tumor effects of human AT-MSCs on human melanoma.Materials and Methods: The inhibitory effect of AT-M…	Adipose tissue-derived mesenchymal stem cells (ATMSCs); Cytotherapy; Growth inhibition; Melanoma	adipose derived stem cell; adipose tissue derived mesenchymal stem cell; animal experiment; animal model; animal tissue; apoptosis; Article; cell cycle; cell cycle arrest; cell viability assay; controlled study; female; flow cytometry; fluorescence analysis; human; human cell; human tissue; in vitro study; in vivo study; melanoma; melanoma cell; mesenchymal stem cell; mouse; nonhuman; tumor growt…												Faiao-Flores, F., Coelho, P., Arruda-Neto, J., Maria, D.A., Boron neutron capture therapy induces cell cycle arrest and DNA fragmentation in murine melanoma cells (2011) Appl Radiat Isot, 69, pp. 1741-1744; Siegel, R., Naishadham, D., Jemal, A., Cancer statistics 2013 (2013) CA Cancer J Clin, 63, pp. 11-30; Lee, B., Mukhi, N., Liu, D., Current management and novel agents for malignant melanoma (2…	Youn, H.-Y.; Department of Veterinary Internal Medicine and Research Insititute for Veterinary Medicine, College of Veterinary Medicine, Seoul National University, 1 Gwanak-ro, South Korea		International Institute of Anticancer Research	02507005		ANTRD	25550547	English	Anticancer Res.	Article	Final		Scopus	2-s2.0-84920465623
Ahn J.-O., Chae J.-S., Coh Y.-R., Jung W.-S., Lee H.-W., Shin I.-S., Kang S.-K., Youn H.-Y.	39261063600;39261130100;39261283300;57207096139;26435326300;57206371646;57220591591;7102027331;	Human adipose tissue-derived mesenchymal stem cells inhibit T-cell lymphoma growth in vitro and in vivo	2014	Anticancer Research	34	9		4839	4847		18		https://www.scopus.com/inward/record.uri?eid=2-s2.0-84908664064&partnerID=40&md5=883332b52ebf2f63cc4a16a81a94ef0e	Department of Veterinary Internal Medicine, College of Veterinary Medicine, Seoul National University, 1 Gwanak-ro, Gwanak-gu, Seoul, 151-742, South Korea; Stem Cell Research Center, K-STEMCELL Co., Ltd, Seoul, South Korea	Ahn, J.-O., Department of Veterinary Internal Medicine, College of Veterinary Medicine, Seoul National University, 1 Gwanak-ro, Gwanak-gu, Seoul, 151-742, South Korea; Chae, J.-S., Department of Veterinary Internal Medicine, College of Veterinary Medicine, Seoul National University, 1 Gwanak-ro, Gwanak-gu, Seoul, 151-742, South Korea; Coh, Y.-R., Department of Veterinary Internal Medicine, Colleg…	Background/Aim: Human mesenchymal stem cells (hMSCs) are thought to be one of the most reliable stem cell sources for a variety of cell therapies. This study investigated the anti-tumor effect of human adipose tissue-derived mesenchymal stem cells (hAT-MSCs) on EL4 murine T-cell lymphoma in vitro and in vivo. Materials and Methods: The growth-inhibitory effect of hAT-MSCs on EL4 tumor cells was e…	Cytotherapy; Growth inhibition; Mesenchymal stem cell; T-cell lymphoma	beta actin; caspase 3; nicotinamide adenine dinucleotide adenosine diphosphate ribosyltransferase; procaspase 3; adipose tissue; animal model; animal tissue; apoptosis; Article; cancer growth; cancer inhibition; cancer localization; cancer size; cell adhesion; cell cycle arrest; cell cycle progression; cell interaction; cell level; cell proliferation; cell proliferation assay; coculture; controll…												Yung, L., Linch, D., Hodgkin's lymphoma (2003) Lancet, 361, pp. 943-951; Lee, H.J., Im, J.G., Goo, J.M., Kim, K.W., Choi, B.I., Chang, K.H., Han, J.K., Han, M.H., Peripheral T-cell lymphoma: Spectrum of imaging findings with clinical and pathologic features (2003) Radiographics, 23, pp. 7-26. , discussion 26-28; Savage, K.J., Chhanabhai, M., Gascoyne, R.D., Connors, J.M., Characterization of peri…	Youn, H.-Y.; Department of Veterinary Internal Medicine, 1 Gwanak-ro, Gwanak-gu, South Korea; email: hyyoun@snu.ac.kr		International Institute of Anticancer Research	02507005		ANTRD	25202065	English	Anticancer Res.	Article	Final		Scopus	2-s2.0-84908664064
Ahn J.O., Lee H.W., Seo K.W., Kang S.K., Ra J.C., Youn H.Y.	39261063600;26435326300;8833507700;57220591591;9243428500;7102027331;	Anti-Tumor Effect of Adipose Tissue Derived-Mesenchymal Stem Cells Expressing Interferon-β and Treatment with Cisplatin in a Xenograft Mouse Model for Canine Melanoma	2013	PLoS ONE	8	9	e74897				39	10.1371/journal.pone.0074897	https://www.scopus.com/inward/record.uri?eid=2-s2.0-84883607593&doi=10.1371%2fjournal.pone.0074897&partnerID=40&md5=73e8dbbe950c18b575ef151884647e54	Department of Internal Medicine, College of Veterinary Medicine, Seoul National University, Seoul, South Korea; Department of Internal Medicine, College of Veterinary Medicine, Chungnam National University, Daejeon, South Korea; Stem Cell Research Center, RNL Bio Co. Ltd, Seoul, South Korea	Ahn, J.O., Department of Internal Medicine, College of Veterinary Medicine, Seoul National University, Seoul, South Korea; Lee, H.W., Department of Internal Medicine, College of Veterinary Medicine, Seoul National University, Seoul, South Korea; Seo, K.W., Department of Internal Medicine, College of Veterinary Medicine, Chungnam National University, Daejeon, South Korea; Kang, S.K., Stem Cell Res…	Adipose tissue-derived mesenchymal stem cells (AT-MSCs) are attractive cell-therapy vehicles for the delivery of anti-tumor molecules into the tumor microenvironment. The innate tropism of AT-MSCs for tumors has important implications for effective cellular delivery of anti-tumor molecules, including cytokines, interferon, and pro-drugs. The present study was designed to determine the possibility…		beta interferon; cisplatin; adipose derived stem cell; adipose tissue derived mesenchymal stem cell; animal cell; animal experiment; animal model; animal tissue; antineoplastic activity; apoptosis; article; cancer inhibition; cell cycle G0 phase; cell cycle G1 phase; cell cycle G2 phase; cell cycle M phase; cell growth; cell homing; cell viability; clinical effectiveness; controlled study; female…												Wingo, P.A., Ries, L.A., Giovino, G.A., Miller, D.S., Rosenberg, H.M., Annual report to the nation on the status of cancer, 1973-1996, with a special section on lung cancer and tobacco smoking (1999) J Natl Cancer Inst, 91, pp. 675-690; Greenlee, R.T., Murray, T., Bolden, S., Wingo, P.A., Cancer statistics, 2000 (2000) CA Cancer J Clin, 50, pp. 7-33; Freeman, K.P., Hahn, K.A., Harris, F.D., King,…	Youn, H. Y.; Department of Internal Medicine, , Seoul, South Korea; email: hyyoun@snu.ac.kr			19326203		POLNC	24040358	English	PLoS ONE	Article	Final	All Open Access, Gold, Green	Scopus	2-s2.0-84883607593
Ai L., Zhang J., Hai B., Cao Y., Pu Y.	56536138200;57194350606;35285641000;57216177326;57214334177;	3D-AMSCs enhance adipose-derived mesenchymal stem cell properties and increase treatment effect	2020	Acta Medica Mediterranea	36	1		621	627		1	10.19193/0393-6384_2020_1_98	https://www.scopus.com/inward/record.uri?eid=2-s2.0-85078658087&doi=10.19193%2f0393-6384_2020_1_98&partnerID=40&md5=d62711dfcdccb5ab9e6e17cc16a76942	Department of Pulmonary and Critical Care Medicine, 2nd Affiliated Hospital of Kunming Medical University, Kunming, China; Department of Urology, 2nd Affiliated Hospital of Kunming Medical University, Kunming, China	Ai, L., Department of Pulmonary and Critical Care Medicine, 2nd Affiliated Hospital of Kunming Medical University, Kunming, China; Zhang, J., Department of Urology, 2nd Affiliated Hospital of Kunming Medical University, Kunming, China; Hai, B., Department of Pulmonary and Critical Care Medicine, 2nd Affiliated Hospital of Kunming Medical University, Kunming, China; Cao, Y., Department of Pulmonar…	Mesenchymal stromal cells (MSCs) are useful for cell therapy because of their potential for multilineage differentiation. In this study, we found that the adipose-derived mesenchymal stem cells (AMSCs) similar to typical MSCs show multipotent differentiation potential to form osteoblasts and adipocytes and are positive for the mesenchymal stem cell marker CD29. AMSCs were prepared according to th…	Adipose; ALI; Mesenchymal stem cells; Three-dimensional culture	beta1 integrin; bleomycin; interleukin 1beta; interleukin 4; interleukin 5; interleukin 6; protein bcl 2; tumor necrosis factor; adipose derived stem cell; animal cell; animal experiment; animal model; animal tissue; Article; bleomycin-induced pulmonary fibrosis; cell differentiation; cell infiltration; controlled study; IC50; inflammatory cell; male; mesenchymal stem cell; mouse; nonhuman; osteo…	Applied Basic Research Foundation of Yunnan Province: 2015FB061, RCPYXM2017-2-03	This paper was supported by 1. Yunnan Applied Basic Research Projects 2015FB061. 2. Talent development programme of the second affiliated hospital of kunming medical university RCPYXM2017-2-03.										de Oliveira, H.D., de Melo, E.B.B., Silva, J.D., Kitoko, J.Z., Gutfilen, B., Therapeutic effects of bone marrow-derived mononuclear cells from healthy or silicotic donors on recipient silicosis mice (2017) Stem Cell Res Ther, 8, p. 259; Liu, G., Lv, H., An, Y., Wei, X., Yi, X., Tracking of transplanted human umbilical cord-derived mesenchymal stem cells labeled with fluorescent probe in a mouse m…	Hai, B.; Department of Pulmonary and Critical Care Medicine, China; email: p09mal@163.com		A. CARBONE Editore	03936384		AMMCC		English	Acta Med. Mediterr.	Article	Final		Scopus	2-s2.0-85078658087
Akbar M.A., Lu Y., Elshikha A.S., Chen M.-J., Yuan Y., Whitley E.M., Holliday L.S., Chang L.-J., Song S.	56938059500;7405480263;56024488200;56024468700;57193268437;7005024513;57207609788;7404274824;7403349275;	Transplantation of Adipose Tissue-Derived Mesenchymal Stem Cell (ATMSC) Expressing Alpha-1 Antitrypsin Reduces Bone Loss in Ovariectomized Osteoporosis Mice	2017	Human Gene Therapy	28	2		179	189		15	10.1089/hum.2016.069	https://www.scopus.com/inward/record.uri?eid=2-s2.0-85012187143&doi=10.1089%2fhum.2016.069&partnerID=40&md5=e68ce96dc40c5df39e74c464fbd74e6d	Department of Pharmaceutics, University of Florida, 1345 Center Drive, Gainesville, FL 32610, United States; Department of Medicine, University of Florida, Gainesville, FL, United States; Pathogenesis, LLC, Gainesville, FL, United States; Department of Orthodontics, University of Florida, Gainesville, FL, United States; Department of Molecular Genetics and Microbiology, University of Florida, Gai…	Akbar, M.A., Department of Pharmaceutics, University of Florida, 1345 Center Drive, Gainesville, FL 32610, United States; Lu, Y., Department of Medicine, University of Florida, Gainesville, FL, United States; Elshikha, A.S., Department of Pharmaceutics, University of Florida, 1345 Center Drive, Gainesville, FL 32610, United States; Chen, M.-J., Department of Pharmaceutics, University of Florida, …	Osteoporosis is a common health problem severely affecting the quality of life of many people, especially women. Current treatment options for osteoporosis are limited due to their association with several side-effects and moderate efficacy. Therefore, novel therapies for osteoporosis are needed. This study tested the feasibility of adipose tissue-derived mesenchymal stem cell (ATMSC)-based human…	alpha-1 antitrypsin; bone loss; lentivirus; mesenchymal stem cells; osteoporosis	alkaline phosphatase; alpha 1 antitrypsin; alpha 1 antitrypsin concentrate; beta3 integrin; calcium; calcium phosphate; CD31 antigen; CD45 antigen; endoglin; glyceraldehyde 3 phosphate dehydrogenase; Hermes antigen; interleukin 1beta; interleukin 6; lentivirus vector; osteoclast differentiation factor; phosphate; receptor activator of nuclear factor kappa B; tumor necrosis factor; alpha 1 antitry…	University of Florida, UF	This work was supported by a grant from the University of Florida.										Antebi, B., Pelled, G., Gazit, D., Stem cell therapy for osteoporosis (2014) Curr Osteoporos Rep, 12, pp. 41-47; Cho, S.W., Sun, H.J., Yang, J.-Y., Human adipose tissue-derived stromal cell therapy prevents bone loss in ovariectomized nude mouse (2012) Tissue Eng Part A, 18, pp. 1067-1078; Baron, R., Hesse, E., Update on bone anabolics in osteoporosis treatment: Rationale, current status, and per…	Song, S.; Department of Pharmaceutics, 1345 Center Drive, United States; email: shsong@ufl.edu		Mary Ann Liebert Inc.	10430342		HGTHE	27802778	English	Hum. Gene Ther.	Article	Final		Scopus	2-s2.0-85012187143
Akdere Ö.E., Shikhaliyeva İ., Gümüşderelioğlu M.	57201692157;57208185706;55895154300;	Boron mediated 2D and 3D cultures of adipose derived mesenchymal stem cells	2019	Cytotechnology							6	10.1007/s10616-019-00310-9	https://www.scopus.com/inward/record.uri?eid=2-s2.0-85064075499&doi=10.1007%2fs10616-019-00310-9&partnerID=40&md5=f4b63878ab7f3217de0f9ccf1408ee8d	Department of Bioengineering, Hacettepe University, Ankara, Turkey; Department of Chemical Engineering, Hacettepe University, Ankara, Turkey	Akdere, Ö.E., Department of Bioengineering, Hacettepe University, Ankara, Turkey; Shikhaliyeva, İ., Department of Bioengineering, Hacettepe University, Ankara, Turkey; Gümüşderelioğlu, M., Department of Bioengineering, Hacettepe University, Ankara, Turkey, Department of Chemical Engineering, Hacettepe University, Ankara, Turkey	Boron (B), which is a beneficial bioactive element for human, has an increasing interest in tissue engineering for the last 5 years. However, the effective B concentration in cell culture is still unknown. The aim of the present study is to investigate in vitro osteogenic potential of mesenchymal stem cells, isolated from adipose tissue (AdMSCs), on boron containing 2D and 3D cell cultures. At fi…	Adipose derived mesenchymal stem cells; Bone tissue engineering; Boron; Chitosan; Hydroxyapatite													Aliborzi, G., Vahdati, A., Mehrabani, D., Hosseini, S.E., Tamadon, A., Isolation, characterization and growth kinetic comparison of bone marrow and adipose tissue mesenchymal stem cells of Guinea Pig (2016) Int J Stem Cells, 9, pp. 115-123; Apdik, H., Doğan, A., Demirci, S., Aydın, S., Şahin, F., Dose-dependent effect of boric acid on myogenic differentiation of human adipose-derived stem cells (…	Gümüşderelioğlu, M.; Department of Bioengineering, Turkey; email: menemse@gmail.com		Springer Netherlands	09209069		CYTOE		English	Cytotechnology	Article	Article in Press	All Open Access, Green	Scopus	2-s2.0-85064075499
Akhondzadeh F., Kadkhodaee M., Seifi B., Ashabi G., Kianian F., Abdolmohammadi K., Izad M., Adelipour M., Ranjbaran M.	57214754699;6602441988;24462642000;37107234300;57205057466;57200530676;15765382300;50861125300;37085436600;	Adipose-Derived Mesenchymal Stem Cells and Conditioned Medium Attenuate the Memory Retrieval Impairment During Sepsis in Rats	2020	Molecular Neurobiology	57	9		3633	3645		7	10.1007/s12035-020-01991-6	https://www.scopus.com/inward/record.uri?eid=2-s2.0-85086730438&doi=10.1007%2fs12035-020-01991-6&partnerID=40&md5=87457b6a9bd5a556b1c4365d813ca526	Department of Physiology, Faculty of Medicine, Tehran University of Medical Sciences, Tehran, 1417613151, Iran; Department of Immunology, Faculty of Medicine, Kurdistan University of Medical Sciences, Sanandaj, Iran; Department of Immunology, Faculty of Medicine, Tehran University of Medical Sciences, Tehran, Iran; MS Research Center, Neuroscience Institute, Tehran University of Medical Sciences,…	Akhondzadeh, F., Department of Physiology, Faculty of Medicine, Tehran University of Medical Sciences, Tehran, 1417613151, Iran; Kadkhodaee, M., Department of Physiology, Faculty of Medicine, Tehran University of Medical Sciences, Tehran, 1417613151, Iran; Seifi, B., Department of Physiology, Faculty of Medicine, Tehran University of Medical Sciences, Tehran, 1417613151, Iran; Ashabi, G., Departm…	In this study, we hypothesized that sepsis induction impairs memory retrieval in rats while transplanted mesenchymal stem cells (MSCs) and MSC-conditioned medium (MSC-CM) application are capable of attenuating those complications. MSCs were obtained from adipose tissue of rats and at the second culture passage; MSCs and MSC–CM were collected. Rats were randomly divided into four experimental grou…	C-fos proteins; CAMKII; Conditioned medium; Hippocampus; Memory; Mesenchymal stem cells; Sepsis	caspase 3; fluorescein isothiocyanate; protein Bax; protein bcl 2; protein c fos; calcium calmodulin dependent protein kinase II; caspase 3; protein Bax; protein c fos; adipose tissue; animal cell; animal experiment; animal model; animal tissue; Article; blood pressure measurement; cecal ligation and puncture-induced sepsis; controlled study; Far Western blotting; hippocampal tissue; hippocampus;…	Tehran University of Medical Sciences and Health Services, TUMS: = 41504	This research was supported by a grant (no = 41504) from Tehran University of Medical Sciences.										Huet, O., Chin-Dusting, J.P., Septic shock: desperately seeking treatment (2014) Clin Sci (Lond), 126 (1), pp. 31-39; Shankar-Hari, M., Phillips, G.S., Levy, M.L., Seymour, C.W., Liu, V.X., Deutschman, C.S., Angus, D.C., Singer, M., Developing a new definition and assessing new clinical criteria for septic shock: for the third international consensus definitions for sepsis and septic shock (sepsi…	Ranjbaran, M.; Department of Physiology, Iran; email: m-ranjbaran@tums.ac.ir		Springer	08937648		MONBE	32562236	English	Mol. Neurobiol.	Article	Final		Scopus	2-s2.0-85086730438
Akimoto K., Kimura K., Nagano M., Takano S., To'A Salazar G., Yamashita T., Ohneda O.	7103331756;55464856700;8604050600;55511983600;55752431400;55702572100;6603777623;	Umbilical cord blood-derived mesenchymal stem cells inhibit, but adipose tissue-derived mesenchymal stem cells promote, glioblastoma multiforme proliferation	2013	Stem Cells and Development	22	9		1370	1386		123	10.1089/scd.2012.0486	https://www.scopus.com/inward/record.uri?eid=2-s2.0-84876943017&doi=10.1089%2fscd.2012.0486&partnerID=40&md5=893f8dde23bccfbf25284ff3247686b6	Department of Regenerative Medicine, Graduate School of Comprehensive Human Sciences, University of Tsukuba, 1-1-1 Tennodai, Tsukuba 305-8575, Japan; Department of Neurosurgery, Graduate School of Comprehensive Human Sciences, University of Tsukuba, Tsukuba, Japan	Akimoto, K., Department of Regenerative Medicine, Graduate School of Comprehensive Human Sciences, University of Tsukuba, 1-1-1 Tennodai, Tsukuba 305-8575, Japan; Kimura, K., Department of Regenerative Medicine, Graduate School of Comprehensive Human Sciences, University of Tsukuba, 1-1-1 Tennodai, Tsukuba 305-8575, Japan; Nagano, M., Department of Regenerative Medicine, Graduate School of Compre…	Mesenchymal stem cells (MSCs) possess self-renewal and multipotential differentiation abilities, and they are thought to be one of the most reliable stem cell sources for a variety of cell therapies. Recently, cell therapy using MSCs has been studied as a novel therapeutic approach for cancers that show refractory progress and poor prognosis. MSCs from different tissues have different properties.…		angiopoietin 1; chemokine receptor CXCR4; death receptor 4; deoxyuridine triphosphate pyrophosphatase; messenger RNA; somatomedin; stromal cell derived factor 1; vasculotropin; adipose tissue; animal tissue; apoptosis; article; cancer growth; cell proliferation; glioblastoma; human; human cell; human tissue; in vivo study; mesenchymal stem cell; mouse; nonhuman; priority journal; tumor vasculariz…	Japan Society for the Promotion of Science, JSPS: 24390339, 24615002, 24790308, 24790735											Pittenger, M.F., Mackay, A.M., Beck, S.C., Jaiswal, R.K., Douglas, R., Mosca, J.D., Moorman, M.A., Marshak, D.R., Multilineage potential of adult human mesenchymal stem cells (1999) Science, 284, pp. 143-147; Kern, S., Eichler, H., Stoeve, J., Kluter, H., Bieback, K., Comparative analysis of mesenchymal stem cells from bone marrow, umbilical cord blood, or adipose tissue (2006) Stem Cells, 24, pp…	Ohneda, O.; Department of Regenerative Medicine, 1-1-1 Tennodai, Tsukuba 305-8575, Japan; email: oohneda@md.tsukuba.ac.jp			15473287		SCDTA	23231075	English	Stem Cells Dev.	Article	Final	All Open Access, Green	Scopus	2-s2.0-84876943017
Al Delfi I.R.T., Wood C.R., Johnson L.D.V., Snow M.D., Innes J.F., Myint P., Johnson W.E.B.	57191856961;57191855160;57218895526;16054041000;7102004879;37047521300;57213949703;	An in vitro comparison of the neurotrophic and angiogenic activity of human and canine adipose-derived mesenchymal stem cells (Mscs): Translating msc-based therapies for spinal cord injury	2020	Biomolecules	10	9	1301	1	13		2	10.3390/biom10091301	https://www.scopus.com/inward/record.uri?eid=2-s2.0-85090648708&doi=10.3390%2fbiom10091301&partnerID=40&md5=07159ab2ae12c28580e30510dd762c65	Dentistry Department, Kut University College, Al-hay Street, Waset, Kut, Iraq; Faculty of Medicine, Dentistry and Life Sciences, University of Chester, Parkgate Road, Chester, Cheshire, CH1 4BJ, United Kingdom; Royal Orthopaedic Hospital, Birmingham, B31 2AP, United Kingdom; Veterinary Tissue Bank, Chirk, L14 5ND, United Kingdom	Al Delfi, I.R.T., Dentistry Department, Kut University College, Al-hay Street, Waset, Kut, Iraq; Wood, C.R., Faculty of Medicine, Dentistry and Life Sciences, University of Chester, Parkgate Road, Chester, Cheshire, CH1 4BJ, United Kingdom; Johnson, L.D.V., Faculty of Medicine, Dentistry and Life Sciences, University of Chester, Parkgate Road, Chester, Cheshire, CH1 4BJ, United Kingdom; Snow, M.D…	The majority of research into the effects of mesenchymal stem cell (MSC) transplants on spinal cord injury (SCI) is performed in rodent models, which may help inform on mechanisms of action, but does not represent the scale and wound heterogeneity seen in human SCI. In contrast, SCI in dogs occurs naturally, is more akin to human SCI, and can be used to help address important aspects of the devel…	Angiogenic activity; Mesenchymal stem/stromal cell; Neurotrophic activity; Regenerative medicine; Spinal cord injury; Translational research	beta tubulin; collagen; laminin; matrigel; proteoglycan; tubulin; adipose derived stem cell; antiangiogenic activity; antibody labeling; Article; cell differentiation; cell growth; cell migration; cell proliferation; comparative study; controlled study; endothelium cell; human; human cell; mesenchymal stem cell transplantation; MTT assay; nerve cell; neurite outgrowth; nonhuman; phenotype; spinal…	Biotechnology and Biological Sciences Research Council, BBSRC: BB/M017311/1; Ministry of Higher Education and Scientific Research, MHESR	This study was funded by the Iraqi Ministry of Higher Education and Scientific Research of the Iraq Government (to I.R.T.A.) and by the Biotechnology and Biological Sciences Research Council, BB/M017311/1 (to WEBJ).	Funding: This study was funded by the Iraqi Ministry of Higher Education and Scientific Research of the Iraq Government (to I.R.T.A.) and by the Biotechnology and Biological Sciences Research Council, BB/M017311/1 (to WEBJ).									Kwon, B.K., Streijger, F., Hill, C.E., Anderson, A.J., Bacon, M., Beattie, M.S., Blesch, A., Bresnahan, J.C., Large animal and primate models of spinal cord injury for the testing of novel therapies (2015) Exp. Neurol, 269, pp. 154-168; Nardone, R., Florea, C., Höller, Y., Brigo, F., Versace, V., Lochner, P., Golaszewski, S., Trinka, E., Rodent, large animal and non-human primate models of spinal…	Johnson, W.E.B.; Faculty of Medicine, Parkgate Road, United Kingdom; email: eustace.johnson@chester.ac.uk		MDPI AG	2218273X			32916959	English	Biomolecules	Article	Final	All Open Access, Gold, Green	Scopus	2-s2.0-85090648708
Alamoudi N.M., El Ashiry E.A., Farsi N.M., El Derwi D.A., Atta H.M.	55663472800;37037192100;6603109871;6506979512;8850919300;	Treatment of oral ulcers in dogs using adipose tissue-derived mesenchymal stem cells	2014	Journal of Clinical Pediatric Dentistry	38	3		215	222		12	10.17796/jcpd.38.3.193115427jg6vl60	https://www.scopus.com/inward/record.uri?eid=2-s2.0-84905043635&doi=10.17796%2fjcpd.38.3.193115427jg6vl60&partnerID=40&md5=d1127f9849d0fc9b0e8f35db71f854b1	Faculty of Dentistry, Preventive Dental Sciences Department, King Abdulaziz University, Jeddah, Saudi Arabia; Faculty of Dental Medicine for Girls, Pedodontic Departmen, El Azhar University, Cairo, Egypt; Faculty of Medicine, Cairo University, Cairo, Egypt; Faculty of Medicine, Rabigh Branch, King Abdulaziz University, Jeddah, Saudi Arabia	Alamoudi, N.M., Faculty of Dentistry, Preventive Dental Sciences Department, King Abdulaziz University, Jeddah, Saudi Arabia; El Ashiry, E.A., Faculty of Dentistry, Preventive Dental Sciences Department, King Abdulaziz University, Jeddah, Saudi Arabia, Faculty of Dental Medicine for Girls, Pedodontic Departmen, El Azhar University, Cairo, Egypt; Farsi, N.M., Faculty of Dentistry, Preventive Denta…	Aim: Adipose tissue Derived Mesenchymal Stem cells (ADMSCs) represent a promising tool for new clinical concepts in supporting cellular therapy. The goal of this study was to investigate the effects of ADMSCs transplantation on oral ulcer healing in dogs. Study design: Mesenchymal stem cells were isolated from adipose tissues of dogs obtained by suction-assisted lipectomy (liposuction), by dish a…	Adipose tissue-Derived mesenchymal stem cells; corticosteroid; dogs; oral ulcer	antiinflammatory agent; collagen; dexamethasone; epidermal growth factor; glucocorticoid; platelet derived growth factor; vasculotropin A; adipose tissue; angiogenesis; animal; article; autograft; biopsy; comparative study; culture technique; cytology; dog; epithelization; intralesional drug administration; lipectomy; male; mesenchymal stem cell transplantation; methodology; mouth ulcer; physiolo…												Field, E.A., Longman, L.P., (2003) Tyldesley's ;Oral Medicine ;, 5th Edn., , Oxford: Oxford University Press; Porter, S.R., Scully, C., Adverse drug reactions in the mouth (2000) Clin Dermatol, 18, pp. 525-532; Francis, B., Quinn, F., Matthew, W., (2002) Ulcerative Lesions of the Oral Cavity, , Grand Rounds Presentation UTMB Department of Otolaryngology TX; Field, E.A., Allan, R.B., Review articl…			Journal of Clinical Pediatric Dentistry	10534628		JCPDE	25095315	English	J. Clin. Pediatr. Dent.	Article	Final		Scopus	2-s2.0-84905043635
Alaribe F.N., Ssemakalu C.C., Motaung K.S.C.M.	36924512600;55904792800;57201374444;	Differentiation and Anti-inflammatory Potentials of Eucomis autumnalis and Pterocarpus angolensis Extracts Scaffolds in Porcine Adipose–Derived Mesenchymal Stem Cells	2020	Regenerative Engineering and Translational Medicine	6	3		286	298			10.1007/s40883-019-00119-0	https://www.scopus.com/inward/record.uri?eid=2-s2.0-85091319968&doi=10.1007%2fs40883-019-00119-0&partnerID=40&md5=ac38e96f69e357f376b7757e42dc7f5d	Department of Biomedical Sciences, Faculty of Science, Tshwane University of Technology, Pretoria, 0001, South Africa; Cell Biology Research Unit, Department of Biotechnology, Faculty of Applied and Computer Sciences, Vaal University of Technology, Vanderbijlpark, 1900, South Africa	Alaribe, F.N., Department of Biomedical Sciences, Faculty of Science, Tshwane University of Technology, Pretoria, 0001, South Africa; Ssemakalu, C.C., Cell Biology Research Unit, Department of Biotechnology, Faculty of Applied and Computer Sciences, Vaal University of Technology, Vanderbijlpark, 1900, South Africa; Motaung, K.S.C.M., Department of Biomedical Sciences, Faculty of Science, Tshwane …	Abstract: The key ingredients for tissue engineering and regenerative medicine are type of cells, growth factors, and biological engineering materials/scaffolds. Primary porcine adipose–derived mesenchymal stem cells (pADMSCs) were characterized using fluorescence-activated cell sorting analysis for mesenchymal surface markers of CD44, CD90, and CD105 (≥ 85%). Cell attachment was evaluated using …	Anti-inflammation; Biomaterials; Chondrogenic support; Differentiation; Plant extracts	antiinflammatory agent; Eucomis autumnalis extract; interleukin 6; molecular scaffold; plant extract; Pterocarpus angolensis extract; unclassified drug; animal cell; antiinflammatory activity; Article; cell adhesion; cell culture; cell differentiation; cell isolation; cell proliferation; cell proliferation assay; cell viability assay; enzyme linked immunosorbent assay; immunofluorescence test; me…	National Research Foundation, NRF: 99622; Tshwane University of Technology, TUT; Vaal University of Technology, VUT	This work was financially supported by the National Research Foundation; Post-doctoral Free-standing Fellowship (99622). Acknowledgments	We thank Vleis 1 abattoir for providing porcine knees, Tshwane University of Technology for their support, and Vaal University of Technology for providing us with the Eucomis autumnalis plant.									Becerra, J., Andrades, J.A., Guerado, E., Zamora-Navas, P., López-Puertas, J.M., Reddi, A.H., Articular cartilage: structure and regeneration (2010) Tissue Eng Part B Rev, 16, pp. 617-627. , COI: 1:CAS:528:DC%2BC3cXhsFaqsbnK; Reddi, A.H., (2008) Morphogenesis and morphogenetic proteins. Principles of regenerative medicine, pp. 498-511. , Academic Pres, San Diego; Minonzio, G., Corazza, M., Mariot…	Motaung, K.S.C.M.; Department of Biomedical Sciences, South Africa; email: motaungsckm@tut.ac.za		Springer Science and Business Media Deutschland GmbH	23644133				English	Regen. Eng. Transl. Med.	Article	Final		Scopus	2-s2.0-85091319968
Alatab S., Shekarchian S., Najafi I., Moghadasali R., Ahmadbeigi N., Pourmand M.R., Bolurieh T., Jaroughi N., Pourmand G., Aghdami N.	13403440800;57191627197;6506027910;23474556100;16306195500;55887836100;57194395499;57188845468;6603638339;24831472800;	Systemic infusion of autologous adipose tissue-derived mesenchymal stem cells in peritoneal dialysis patients: Feasibility and safety	2019	Cell Journal	20	4		483	495		12	10.22074/cellj.2019.5591	https://www.scopus.com/inward/record.uri?eid=2-s2.0-85054235839&doi=10.22074%2fcellj.2019.5591&partnerID=40&md5=5246c1ca01b948d30fa61b7fc453711e	Urology Research Center, Sina Hospital, Tehran University of Medical Sciences, P.O.Box: 1136746911, Tehran, Iran; Department of Regenerative Biomedicine, Cell Science Research Center, Royan Institute for Stem Cell Biology and Technology, ACECR, P.O.Box: 16635-148, Tehran, Iran; Urology Research Center, Shariati Hospital, Tehran University of Medical Sciences, Tehran, Iran; Department of Stem Cell…	Alatab, S., Urology Research Center, Sina Hospital, Tehran University of Medical Sciences, P.O.Box: 1136746911, Tehran, Iran; Shekarchian, S., Department of Regenerative Biomedicine, Cell Science Research Center, Royan Institute for Stem Cell Biology and Technology, ACECR, P.O.Box: 16635-148, Tehran, Iran; Najafi, I., Urology Research Center, Shariati Hospital, Tehran University of Medical Scienc…	Objective: Using mesenchymal stem cells (MSCs) is regarded as a new therapeutic approach for improving fibrotic diseases. The aim of this study to evaluate the feasibility and safety of systemic infusion of autologous adipose tissue-derived MSCs (AD-MSCs) in peritoneal dialysis (PD) patients with expected peritoneal fibrosis. Materials and Methods: This study was a prospective, open-label, non-ra…	End stage renal disease; Mesenchymal stem cell; Peritoneal dialysis; Peritoneal fibrosis		Tehran University of Medical Sciences and Health Services, TUMS; Royan Institute	We would like to thank Mrs. Sinaki and Mrs. Taghipour for their valuable assistance in performing the peritoneal permeability tests and also Mrs. Khamooshi for her valuable assistance in collecting patient’s data. We gratefully express our appreciation to Dr. Ahmadi for adipose tissue aspiration, and Dr. Amini for assistance with statistical analyses. This trial was supported by a research grants…										Jain, A.K., Blake, P., Cordy, P., Garg, A.X., Global trends in rates of peritoneal dialysis (2012) J Am Soc Nephrol, 23 (3), pp. 533-544; Najafi, I., Alatab, S., Atabak, S., Majelan, N.N., Sanadgol, H., Makhdoomi, K., Seventeen years’ experience of peritoneal dialysis in Iran: First official report of the Iranian peritoneal dialysis registry (2014) Perit Dial Int, 34 (6), pp. 636-642; Termorshuiz…	Pourmand, G.; Urology Research Center, P.O.Box: 1136746911, Iran; email: pourmand@tums.ac.ir		Royan Institute (ACECR)	22285806				English	Cell J.	Article	Final		Scopus	2-s2.0-85054235839
Aliakbari S., Mohammadi M., Rezaee M.A., Amini A.A., Fakhari S., Rahmani M.R.	57211278233;57200997634;57191827352;7005466962;55987451500;57191434703;	Impaired immunomodulatory ability of type 2 diabetic adipose-derived mesenchymal stem cells in regulation of inflammatory condition in mixed leukocyte reaction	2019	EXCLI Journal	18			852	865		3	10.17179/excli2019-1575	https://www.scopus.com/inward/record.uri?eid=2-s2.0-85073300172&doi=10.17179%2fexcli2019-1575&partnerID=40&md5=e5fd45c77b3288c3fe42125f6a21de66	Kurdistan University of Medical Sciences, Sanandaj, Iran; Department of Immunology and Hematology, Faculty of Medicine, Kurdistan University of Medical Sciences, Sanandaj, Iran; Cancer and Immunology Research Center, Research Institute for Health Development, Kurdistan University of Medical Sciences, Sanandaj, Iran; Zoonosis Research center, Research Institute for Health Development, Kurdistan Un…	Aliakbari, S., Kurdistan University of Medical Sciences, Sanandaj, Iran, Department of Immunology and Hematology, Faculty of Medicine, Kurdistan University of Medical Sciences, Sanandaj, Iran; Mohammadi, M., Department of Immunology and Hematology, Faculty of Medicine, Kurdistan University of Medical Sciences, Sanandaj, Iran, Cancer and Immunology Research Center, Research Institute for Health De…	The immunomodulatory properties of type 2 diabetic patients’ adipose-derived mesenchymal stem cells (D-ASCs) has not been extensively studied. In this study, we compared the immunomodulatory properties of D-ASCs and non-diabetic subjects mesenchymal stem cells (ND-ASCs) in co-culture with mixed leukocyte reaction (MLR). ASCs were isolated from adipose tissue samples of type 2 diabetic and non-dia…	Adipose tissue; Immunomodulation; Inflammation; Mesenchymal stem cells; Type 2 diabetes	cyclooxygenase 2; gamma interferon; interleukin 10; interleukin 6; messenger RNA; transforming growth factor beta1; tumor necrosis factor; adipose derived stem cell; adipose tissue; adult; Article; cell isolation; cell proliferation; coculture; controlled study; COX 2 gene; disease control; enzyme linked immunosorbent assay; gene expression; human; human cell; human cell culture; human tissue; IL…	1397.140	This work was supported by Research Council of Kurdistan University of Medical Sciences [1397.140].										Abolhasani, M., Rezaee, M.A., Mohammadi, M., Ghadimi, T., Mohammadi, M., Rahmani, M.R., Immunomodu-latory properties of umbilical cord vein mesenchymal stromal cells influenced by gestational age and in vitro expansion (2018) Immunol Lett., 194, pp. 62-68; Aggarwal, S., Pittenger, M.F., Human mesenchymal stem cells modulate allogeneic immune cell responses (2005) Blood., 105, pp. 1815-1822; Diagn…	Rahmani, M.R.; Kurdistan University of Medical Sciences, Pasdaran ST, Iran; email: rahmany191@gmail.com		Leibniz Research Centre for Working Environment and Human Factors	16112156				English	EXCLI J.	Article	Final		Scopus	2-s2.0-85073300172
Alinda M.D., Listiawan M.Y., Endaryanto A., Suroto H., Komaratih E., Rantam F.A., Kusumaputra B.H., Agusni R.I., Rindiastuti Y., Prakoeswa C.A., Sigit Prakoeswa C.R.	57202009260;57202006621;55043187100;57148243900;57204192624;6506692524;57202017415;57204689753;57208311766;57189894608;57224482984;	Beneficial Effect of Resveratrol on Conditioned Medium Human Adipose-derived Mesenchymal Stem Cell for Cutaneous Wound Healing Related Growth Factors	2021	Malaysian Journal of Medicine and Health Sciences	17			11	16				https://www.scopus.com/inward/record.uri?eid=2-s2.0-85117123320&partnerID=40&md5=8c026704bcc8d346cadb35ee68b1399d	Post Graduate Doctoral Program, Faculty of Medicine, Universitas Airlangga, Jawa Timur, Surabaya, 60115, Indonesia; Department of Dermatology and Venereology, Faculty of Medicine Universitas Airlangga, Dr. Soetomo General Academic Hospital, Jawa Timur, Surabaya, 60115, Indonesia; Department of Pediatric, Faculty of Medicine, Universitas Airlangga, Dr. Soetomo General Academic Hospital, Jawa Timur…	Alinda, M.D., Post Graduate Doctoral Program, Faculty of Medicine, Universitas Airlangga, Jawa Timur, Surabaya, 60115, Indonesia, Department of Dermatology and Venereology, Faculty of Medicine Universitas Airlangga, Dr. Soetomo General Academic Hospital, Jawa Timur, Surabaya, 60115, Indonesia; Listiawan, M.Y., Department of Dermatology and Venereology, Faculty of Medicine Universitas Airlangga, D…	Introduction: Cutaneous wound healing, a type of soft tissue injury, needs the interaction between multiple growth factors (epidermal growth factor [EGF], transforming growth factor [TGF], platelet-derived growth factor [PDGF], and vascular endothelial growth factor [VEGF]) in order to attain physiological healing. Nevertheless, in certain conditions, i.e., chronic wound, certain growth factors m…	CM-AdMSCs; PDGF; Resveratrol; VEGF; Wound healing			We would like to thank the Cell and Tissue Bank of Dr. Soetomo General Academic Hospital, Surabaya, Indonesia for supporting this research.										Guo, S, DiPietro, LA., Critical review in oral biology & medicine: Factors affecting wound healing (2010) J Dent Res, 89 (3), pp. 219-229; Nuschke, A., Activity of mesenchymal stem cells in therapies for chronic skin wound healing (2014) Organogenesis, 10 (1), pp. 29-37; Harper, D, Young, A, McNaught, CE., The physiology of wound healing (2014) Surg (United Kingdom), 32 (9), pp. 445-450. , http:/…	Alinda, M.D.; Post Graduate Doctoral Program, Jawa Timur, Indonesia; email: medhidenisaalinda@gmail.com		Universiti Putra Malaysia Press	16758544				English	Malays. J. Med. Health Sci.	Article	Final		Scopus	2-s2.0-85117123320
Alio del Barrio J.L., Chiesa M., Garagorri N., Garcia-Urquia N., Fernandez-Delgado J., Bataille L., Rodriguez A., Arnalich-Montiel F., Zarnowski T., Álvarez de Toledo J.P., Alio J.L., De Miguel M.P.	30267484000;7007180067;15826419000;6507801150;7801474477;20933336600;36159811400;13611021600;55892731600;25635139600;55976898900;56529148500;	Acellular human corneal matrix sheets seeded with human adipose-derived mesenchymal stem cells integrate functionally in an experimental animal model	2015	Experimental Eye Research	132			91	100		47	10.1016/j.exer.2015.01.020	https://www.scopus.com/inward/record.uri?eid=2-s2.0-84922672876&doi=10.1016%2fj.exer.2015.01.020&partnerID=40&md5=e3fb71194a05bec1268d8d35712e051d	Ophthalmology Department, Ramon y Cajal Hospital, Madrid, Spain; Cell Engineering Laboratory, IdiPAZ, La Paz Hospital Research Institute, Madrid, Spain; Tecnalia Research and Innovation, Health Division-Biomaterials Area, Mikeletegi Pasealekua 2, Donostia-San Sebastian, 20009, Spain; Department of Plastic and Reconstructive Surgery, Santa Cristina Hospital and Centrocim, Madrid, Spain; Vissum Oph…	Alio del Barrio, J.L., Ophthalmology Department, Ramon y Cajal Hospital, Madrid, Spain; Chiesa, M., Cell Engineering Laboratory, IdiPAZ, La Paz Hospital Research Institute, Madrid, Spain; Garagorri, N., Tecnalia Research and Innovation, Health Division-Biomaterials Area, Mikeletegi Pasealekua 2, Donostia-San Sebastian, 20009, Spain; Garcia-Urquia, N., Tecnalia Research and Innovation, Health Divi…	Purpose: To evaluate the invivo biocompatibility of grafts composed of sheets of decellularized human corneal stroma with or without the recellularization of human adipose derived adult stem cells (h-ADASC) into the rabbit cornea. Methods: Sheets of human corneal stroma of 90μm thickness were decellularized, and their lack of cytotoxicity was assayed. The recellularization was achieved by the inj…	Adipose derived stem cells; Cornea; Corneal stroma regeneration; Decellularization; Lamellar corneal transplant; Recellularization; Tissue engineering	keratocan; acellular corneal matrix; adipose derived mesenchymal stem cell; adipose derived stem cell; adult; animal experiment; animal tissue; Article; biocompatibility; cell differentiation; cell survival; cell viability; controlled study; cornea cell; cornea stroma; cytotoxicity; extracellular matrix; female; human; human cell; human tissue; in vitro study; in vivo study; keratoplasty; liposuc…	IAP-560610-2008-44, SAF2010-19230; Fundació la Marató de TV3; Ministerio de Ciencia e Innovación, MICINN	This work was supported in part by grants CEN-20091021 from the Spanish Ministry of Health , IAP-560610-2008-44 and SAF2010-19230 from the Spanish Ministry of Science and Innovation , and from Fundació Marató de TV3, Spain. We thank Fátima Domínguez (CEL) and Vissum opthalmologists Felipe Soria Arrellano, Alessandro Abouda and Amr el Aswad for technical help, and Juliette Siegfried ( ServingMed.c…										Amano, S., Shimomura, N., Yokoo, S., Decellularizing corneal stroma using N2 gas (2008) Mol. Vis., 14, pp. 878-882; Arnalich-Montiel, F., Pastor, S., Blazquez-Martinez, A., Adipose-derived stem cells are a source for cell therapy of the corneal stroma (2008) Stem Cells, 26 (2), pp. 570-579; Carlson, E.C., Liu, C.Y., Chikama, T., Keratocan, a cornea-specific keratan sulfate proteoglycan, is regula…	De Miguel, M.P.; Cell Engineering Laboratory, Paseo Castellana 261, Spain; email: mariapdemiguel@gmail.com		Academic Press	00144835		EXERA	25625506	English	Exp. Eye Res.	Article	Final		Scopus	2-s2.0-84922672876
Allahverdiyev A.M., Bagirova M., Elcicek S., Koc R.C., Baydar S.Y., Findikli N., Oztel O.N.	6505798127;7801529589;37110768700;55164707900;50360995200;6603373138;37111307900;	Adipose tissue-derived mesenchymal stem cells as a new host cell in latent leishmaniasis	2011	American Journal of Tropical Medicine and Hygiene	85	3		535	539		14	10.4269/ajtmh.2011.11-0037	https://www.scopus.com/inward/record.uri?eid=2-s2.0-80052802356&doi=10.4269%2fajtmh.2011.11-0037&partnerID=40&md5=9352260087821a846564d0f905f72bf7	Yildiz Technical University, Department of Bioengineering, Istanbul 34201, Turkey; Department of Bioengineering, Firat University, Elazig, Turkey	Allahverdiyev, A.M., Yildiz Technical University, Department of Bioengineering, Istanbul 34201, Turkey; Bagirova, M., Yildiz Technical University, Department of Bioengineering, Istanbul 34201, Turkey; Elcicek, S., Department of Bioengineering, Firat University, Elazig, Turkey; Koc, R.C., Yildiz Technical University, Department of Bioengineering, Istanbul 34201, Turkey; Baydar, S.Y., Yildiz Techni…	Some protozoan infections such as Toxoplasma, Cryptosporidium, and Plasmodium can be transmitted through stem cell transplantations. To our knowledge, so far, there is no study about transmission of Leishmania parasites in stem cell transplantation and interactions between parasites and stem cells in vitro. Therefore, the aim of this study was to investigate the interaction between different spec…		DNA; adipose derived stem cell; amastigote; article; cell differentiation; controlled study; culture technique; Giemsa stain; host cell; host parasite interaction; human; human cell; Leishmania donovani; Leishmania infantum; Leishmania major; Leishmania tropica; leishmaniasis; mesenchymal stem cell; microculture; nonhuman; parasite virulence; phenotype; polymerase chain reaction; promastigote; Ad…												Barsoum, R.S., Parasitic infections in organ transplantation (2004) Exp Clin Transplant, 2, pp. 258-267; Nachbaur, D., Kropshofer, G., Feichtinger, H., Allerberger, F., Niederwieser, D., Cryptosporidiosis after CD34-selected autologous peripheral blood stem cell transplantation (PBSCT). Treatment with paromomycin, azithromycin and recombinant human interleukin-2 (1997) Bone Marrow Transplantation…	Allahverdiyev, A.M.; Yildiz Technical University, , Istanbul 34201, Turkey; email: adilmoglu@gmail.com			00029637		AJTHA	21896818	English	Am. J. Trop. Med. Hyg.	Article	Final	All Open Access, Green	Scopus	2-s2.0-80052802356
Almaliotis D., Thomas A., Komnenou A., Gounari E., Almpanidou S., Siempis T., Papaioannou N., Koliakos G., Papakonstantinou E., Sotiropulos K., Karampatakis V.	55505063500;53064806700;6603556112;56189717700;57222529002;55930218500;56124473100;35465900500;7003948513;57222523128;55816440800;	Evaluation of Clinical and Histological Outcomes of Adipose-Derived Mesenchymal Stem Cells in a Rabbit Corneal Alkali Burn Model	2021	Stem Cells International	2021		6610023					10.1155/2021/6610023	https://www.scopus.com/inward/record.uri?eid=2-s2.0-85103048395&doi=10.1155%2f2021%2f6610023&partnerID=40&md5=cf0cda93d84f6a0e8dd53ebed2f8aa39	Laboratory of Experimental Ophthalmology, School of Medicine, Aristotle University of Thessaloniki, Thessaloniki, Greece; School of Veterinary Medicine, Faculty of Health Sciences, Aristotle University of Thessaloniki, Thessaloniki, Greece; Department of Biological Chemistry, School of Medicine, Aristotle University of Thessaloniki, Thessaloniki, Greece; Biohellenika, Biotechnology Company, Thess…	Almaliotis, D., Laboratory of Experimental Ophthalmology, School of Medicine, Aristotle University of Thessaloniki, Thessaloniki, Greece; Thomas, A., School of Veterinary Medicine, Faculty of Health Sciences, Aristotle University of Thessaloniki, Thessaloniki, Greece; Komnenou, A., School of Veterinary Medicine, Faculty of Health Sciences, Aristotle University of Thessaloniki, Thessaloniki, Greec…	To assess effects of adipose-derived mesenchymal stem cells (AMSCs) in corneal alkali injuries in an experimental animal model. Twenty white New Zealand rabbits were included in the study. The animal models were randomly divided into 2 groups. Rabbits in the AMSC group (n=10) received an intrastromal, a subconjunctival injection, and topical instillation of 0.5 ml totally of phosphate-buffered sa…		cyclopentolate; dexamethasone plus tobramycin; nepafenac; tobramycin; ADSC cell line; animal cell; animal experiment; animal model; animal tissue; anterior eye chamber inflammation; Article; cell differentiation; clinical outcome; conjunctiva disease; conjunctival congestion; controlled study; cornea neovascularization; eye burn; eye examination; eye inflammation; female; flow cytometry; follow u…												Sharma, N., Kaur, M., Agarwal, T., Sangwan, V.S., Vajpayee, R.B., Treatment of acute ocular chemical burns (2018) Survey of Ophthalmology, 63 (2), pp. 214-235. , 2-s2.0-85032372812 28935121; McCulley, J.P., Ocular hydrofluoric acid burns animal model, mechanism of injury, and therapy (1990) Transactions of the American Ophthalmological Society, 88, pp. 649-684. , 2095035; Baradaran-Rafii, A., Esl…	Almaliotis, D.; Laboratory of Experimental Ophthalmology, Greece; email: almaliotis_diamantis@yahoo.gr		Hindawi Limited	16879678				English	Stem Cells Intl.	Article	Final	All Open Access, Gold, Green	Scopus	2-s2.0-85103048395
Almalki S.G., Agrawal D.K.	57216692627;7202079721;	ERK signaling is required for VEGF-A/VEGFR2-induced differentiation of porcine adipose-derived mesenchymal stem cells into endothelial cells	2017	Stem Cell Research and Therapy	8	1	113				36	10.1186/s13287-017-0568-4	https://www.scopus.com/inward/record.uri?eid=2-s2.0-85018918583&doi=10.1186%2fs13287-017-0568-4&partnerID=40&md5=34044a3a2774464b04a4d93d4b65197b	Department of Clinical and Translational Science, Creighton University School of Medicine, Omaha, NE 68178, United States	Almalki, S.G., Department of Clinical and Translational Science, Creighton University School of Medicine, Omaha, NE 68178, United States; Agrawal, D.K., Department of Clinical and Translational Science, Creighton University School of Medicine, Omaha, NE 68178, United States	Background: Cell-based therapy that can rejuvenate the endothelium with stimulated adipose-derived mesenchymal stem cells (AMSCs) is a promising therapeutic strategy for the re-endothelialization of denuded arteries at the stenting site. Previously, we have shown that silencing of MMP-2 and MMP-14 inhibits vascular endothelial growth factor receptor type 2 (VEGFR2) cleavage, and induces different…	Adipose-derived mesenchymal stem cells; Angiotensin type-2 receptor; c-Jun NH2-terminal kinase; Endothelial cell differentiation; Extracellular signal-regulated kinase 1/2; Mitogen-activated protein kinase; Stress activated protein kinase-2; Vascular endothelial growth factor receptor type 2	angiotensin receptor; angiotensin receptor 2; beta1 integrin; CD11b antigen; CD45 antigen; gelatinase A; Hermes antigen; matrix metalloproteinase 14; mitogen activated protein kinase; mitogen activated protein kinase 1; mitogen activated protein kinase 3; mitogen activated protein kinase p38; small interfering RNA; stress activated protein kinase; Thy 1 antigen; unclassified drug; vasculotropin A…	National Institutes of Health, NIH; National Heart, Lung, and Blood Institute, NHLBI: R01HL112597, R01HL116042, R01HL120659; Majmaah University, MU	This work was supported by research grants R01 HL116042, R01 HL112597, and R01 HL120659 to DKA from the National Heart, Lung and Blood Institute, National Institutes of Health, USA. The content of this article is solely the responsibility of the authors and does not necessarily represent the official views of the National Institutes of Health. SGA is financially supported by Majmaah University in…										Scannapieco, F.A., Bush, R.B., Paju, S., Associations between periodontal disease and risk for atherosclerosis, cardiovascular disease, and stroke. A systematic review (2003) Ann Periodontol, 8, pp. 38-53. , 14971247; Deanfield, J.E., Halcox, J.P., Rabelink, T.J., Endothelial function and dysfunction: testing and clinical relevance (2007) Circulation, 115, pp. 1285-1295. , 17353456; Denes, L., En…	Agrawal, D.K.; Department of Clinical and Translational Science, United States; email: dkagr@creighton.edu		BioMed Central Ltd.	17576512			28499402	English	Stem Cell Res. Ther.	Article	Final	All Open Access, Gold, Green	Scopus	2-s2.0-85018918583
Almalki S.G., Valle Y.L., Agrawal D.K.	57216692627;57190668173;7202079721;	MMP-2 and MMP-14 silencing inhibits VEGFR2 cleavage and induces the differentiation of porcine adipose-derived mesenchymal stem cells to endothelial cells	2017	Stem Cells Translational Medicine	6	5		1385	1398		16	10.1002/sctm.16-0329	https://www.scopus.com/inward/record.uri?eid=2-s2.0-85018890527&doi=10.1002%2fsctm.16-0329&partnerID=40&md5=4ced4f1dc7d9d3559c21733ae5ac71e1	Department of Clinical and Translational Science, Creighton University School of Medicine, Omaha, NE, United States	Almalki, S.G., Department of Clinical and Translational Science, Creighton University School of Medicine, Omaha, NE, United States; Valle, Y.L., Department of Clinical and Translational Science, Creighton University School of Medicine, Omaha, NE, United States; Agrawal, D.K., Department of Clinical and Translational Science, Creighton University School of Medicine, Omaha, NE, United States	The molecular mechanisms that control the ability of adipose-derived mesenchymal stem cells (AMSCs) to remodel three-dimensional extracellular matrix barriers during differentiation are not clearly understood. Herein, we studied the expression of matrix metalloproteinases (MMPs) during the differentiation of AMSCs to endothelial cells (ECs) in vitro. MSCs were isolated from porcine abdominal adip…	Adipose-derived mesenchymal stem cells; Endothelial cell differentiation; Matrix metalloproteinases; MMP-14; MMP-2; MT1-MMP; Vascular endothelial growth factor receptor type 2	acetyl low density lipoprotein; CD31 antigen; endoglin; gelatinase A; gelatinase B; Hermes antigen; interstitial collagenase; matrilysin; matrix metalloproteinase 14; messenger RNA; protein tyrosine kinase inhibitor; small interfering RNA; stromelysin; stromelysin 2; stromelysin 3; Thy 1 antigen; tissue inhibitor of metalloproteinase 1; tissue inhibitor of metalloproteinase 2; vascular endothelia…	National Institutes of Health, NIH; National Heart, Lung, and Blood Institute, NHLBI: R01HL112597, R01HL116042, R01HL120659, R01HL128063; Majmaah University, MU	This work was supported by research grants R01 HL116042, R01 HL112597, and R01 HL120659 to Devendra K. Agrawal from the National Heart, Lung and Blood Institute, National Institutes of Health, USA. The content of this article is solely the responsibility of the authors and does not necessarily represent the official views of the National Institutes of Health. Sami Almalki is financially supported…										Pankajakshan, D., Kansal, V., Agrawal, D.K., In vitro differentiation of bone marrow derived porcine mesenchymal stem cells to endothelial cells (2013) J Tissue Eng Regen Med, 7; Pierdomenico, L., Bonsi, L., Calvitti, M., Multipotent mesenchymal stem cells with immunosuppressive activity can be easily isolated from dental pulp (2005) Transplantation, 80, pp. 836-842; Anker, P.S., Noort, W.A., Sch…	Agrawal, D.K.; Department of Clinical & Translational Science, CRISS II Room 510, 2500 California Plaza, United States; email: dkagr@creighton.edu		AlphaMed Press	21576564			28213979	English	Stem Cells Transl. Med.	Article	Final	All Open Access, Gold, Green	Scopus	2-s2.0-85018890527
Alonso-Goulart V., de Oliveira B.C., Silva Y.T.C., Silva J.R.C., Duarte C.A., de Lima I.L.	57193207508;57203098363;57203091781;57203096890;57203092067;57203092152;	IL-10 and tgf-β1 evaluation in 3D human adipose-derived mesenchymal stem cells culture and hypoxic condition [Avaliação de il-10 e tgf-β 1 sob condições de hipóxia em cultivo celular 3D de células-tronco mesenquimais de tecido-adiposo humano]	2018	Bioscience Journal	34	3		719	726			10.14393/BJ-v34n3a2018-38404	https://www.scopus.com/inward/record.uri?eid=2-s2.0-85050507057&doi=10.14393%2fBJ-v34n3a2018-38404&partnerID=40&md5=16b5f5dc0e319e0c22481c8895e1521e	Laboratory of Nanobiotechnology, Institute of Biotechnology, Federal University of Uberlandia-UFU, Uberlandia, Minas Gerais, Brazil; Federal University of Uberlandia-UFU, Uberlandia, Minas Gerais, Brazil; Laboratory of Molecular Genetics, Institute of Biotechnology, Federal University of Uberlandia-UFU, Uberlandia, Minas Gerais, Brazil	Alonso-Goulart, V., Laboratory of Nanobiotechnology, Institute of Biotechnology, Federal University of Uberlandia-UFU, Uberlandia, Minas Gerais, Brazil; de Oliveira, B.C., Laboratory of Nanobiotechnology, Institute of Biotechnology, Federal University of Uberlandia-UFU, Uberlandia, Minas Gerais, Brazil; Silva, Y.T.C., Federal University of Uberlandia-UFU, Uberlandia, Minas Gerais, Brazil; Silva, …	Mesenchymal stem cells (MSC) are multipotent cells derived from layer mesoderm and that have potential for self-renewal and cellular differentiation. These cells can be extracted from various tissues, being the main sources the bone marrow (BM) and adipose tissue (AT). Therefore, human Adipose-derived Mesenchymal Stem Cells (AdMSCs) are potentially able to differentiate in several cell types such…	3D culture; Cytokines; Stem cell		Coordenação de Aperfeiçoamento de Pessoal de Nível Superior, CAPES; Universidade Federal de Uberlândia, UFU; Conselho Nacional de Desenvolvimento Científico e Tecnológico, CNPq; Fundação de Amparo à Pesquisa do Estado de Minas Gerais, FAPEMIG	CNPq, FAPEMIG, CAPES, UFU.										Abbott, A., Cell culture: Biology’s new dimension (2003) Nature, 424, pp. 870-872. , https://doi.org/10.1038/424870a; Baraniak, R.P., McDevitt, T.C., Stem cell paracrine actions and tissue regeneration (2010) Regenerative Medicine, 5 (1). , https://doi.org/10.2217/rme.09.74; Bishoprick, N.H., Mesenchymal Stem Cell–Derived IL-10 and Recovery from Infarction: A Third Pitch for the Chord (2015) Circ…			Universidade Federal de Uberlandia	15163725				English	Biosci. J.	Article	Final	All Open Access, Gold	Scopus	2-s2.0-85050507057
Al-Saqi S.H., Saliem M., Asikainen S., Quezada H.C., Ekblad A., Hovatta O., Le Blanc K., Jonasson A.F., Götherström C.	56092613800;34868544200;8341284000;6506304567;56092620400;57204258563;6603884924;6701313112;6603082244;	Defined serum-free media for in vitro expansion of adipose-derived mesenchymal stem cells	2014	Cytotherapy	16	7		915	926		35	10.1016/j.jcyt.2014.02.006	https://www.scopus.com/inward/record.uri?eid=2-s2.0-84901975297&doi=10.1016%2fj.jcyt.2014.02.006&partnerID=40&md5=461fc7b51f6ec02d593fc30763bad823	Division of Obstetrics and Gynecology, Department of Clinical Science, Intervention and Technology, Karolinska Institutet, Stockholm, Sweden; Center for Infectious Medicine, Department of Medicine, Karolinska Institutet, Karolinska University Hospital, Huddinge, Sweden; Center for Hematology and Regenerative Medicine, Karolinska Institutet, Stockholm, Sweden; Division of Clinical Immunology and T…	Al-Saqi, S.H., Division of Obstetrics and Gynecology, Department of Clinical Science, Intervention and Technology, Karolinska Institutet, Stockholm, Sweden; Saliem, M., Division of Obstetrics and Gynecology, Department of Clinical Science, Intervention and Technology, Karolinska Institutet, Stockholm, Sweden; Asikainen, S., Division of Obstetrics and Gynecology, Department of Clinical Science, In…	Background: There is a growing interest in mesenchymal stem cells (MSCs) because they are regarded as good candidates for cell therapy. Adipose tissue represents an easily accessible source to derive mesenchymal stem cells (Ad-MSCs) non-invasively in large numbers. The aim of this study was to evaluate a defined serum-free medium for in vitro expansion of MSCs as a prerequisite for their clinical…	Adipose-derived mesenchymal stem cells; Bone marrow-derived mesenchymal stem cells; Clinical cell culture; Mesenchymal stromal cells; Mesencult-XF; Serum-free medium	adipose derived mesenchymal stem cell; adolescent; adult; article; bone marrow derived mesenchymal stem cell; cell differentiation; cell growth; cell isolation; cell lineage; cell structure; cell viability; child; controlled study; culture medium; ex vivo study; female; human; human cell; human tissue; in vitro study; intermethod comparison; mesenchymal stem cell; priority journal; protein expres…	VINNOVA: 2010–00501; Karolinska Institutet, KI	This study was supported by Karolinska Institutet Foundation and Vinnova ( 2010–00501 ).										Friedenstein, A.J., Chailakhyan, R.K., Latsinik, N.V., Panasyuk, A.F., Keiliss-Borok, I.V., Stromal cells responsible for transferring the microenvironment of the hemopoietic tissues: cloning in vitro and retransplantation in vivo (1974) Transplantation, 17, pp. 331-340; Kode, J.A., Mukherjee, S., Joglekar, M.V., Hardikar, A.A., Mesenchymal stem cells: immunobiology and role in immunomodulation a…	Al-Saqi, S.H.; Division of Obstetrics and Gynecology, K57, Karolinska University Hospital Huddinge, 141 86 Stockholm, Sweden; email: Shahla.Ahmed@ki.se		Informa Healthcare	14653249		CYTRF	24726655	English	Cytotherapy	Article	Final		Scopus	2-s2.0-84901975297
Altanerova V., Cihova M., Babic M., Rychly B., Ondicova K., Mravec B., Altaner C.	6603925851;48161172900;56253040000;26538206400;35574417000;55884778000;57197057296;	Human adipose tissue-derived mesenchymal stem cells expressing yeast cytosinedeaminase::uracil phosphoribosyltransferase inhibit intracerebral rat glioblastoma	2012	International Journal of Cancer	130	10		2455	2463		66	10.1002/ijc.26278	https://www.scopus.com/inward/record.uri?eid=2-s2.0-84859111006&doi=10.1002%2fijc.26278&partnerID=40&md5=c1cfb9711c765324f25e5f825f43e44e	Laboratory of Molecular Oncology, Cancer Research Institute, Slovak Academy of Sciences, Vlarska 7, 833 91, Bratislava, Slovakia; St. Elisabeth Cancer Institute, Bratislava, Slovakia; Institute of Macromolecular Chemistry, Academy of Sciences of the Czech Republic, Prague, Czech Republic; Cytopathos Ltd., Bratislava, Slovakia; Institute of Pathophysiology, Faculty of Medicine, Comenius University…	Altanerova, V., Laboratory of Molecular Oncology, Cancer Research Institute, Slovak Academy of Sciences, Vlarska 7, 833 91, Bratislava, Slovakia, St. Elisabeth Cancer Institute, Bratislava, Slovakia; Cihova, M., Laboratory of Molecular Oncology, Cancer Research Institute, Slovak Academy of Sciences, Vlarska 7, 833 91, Bratislava, Slovakia; Babic, M., Institute of Macromolecular Chemistry, Academy…	Prodrug cancer gene therapy by mesenchymal stem cells (MSCs) targeted to tumors represents an attractive tool to activate prodrugs directly within the tumor mass, thus avoiding systemic toxicity. In this study, we tested the feasibility and efficacy of human adipose tissue-derived MSCs, engineered to express the suicide gene cytosine deaminase::uracil phosphoribosyltransferase to treat intracrani…	CDy::UPRT; continuous intracerebro-ventricular 5-FC delivery; glioblastoma; mesenchymal stem cells; suicide gene therapy	antineoplastic agent; cytosine deaminase uracil phosphoribosyltransferase; flucytosine; unclassified drug; adipose tissue; animal cell; animal experiment; animal model; animal tissue; article; cancer grading; cancer inhibition; cancer regression; cancer survival; cell based gene therapy; controlled study; DNA modification; drug cytotoxicity; drug efficacy; enzyme prodrug therapy; feasibility stud…												Stupp, R., Hegi, M.E., Van Den Bent, M.J., Mason, W.P., Weller, M., Mirimanoff, R.O., Cairncross, J.G., Changing paradigms - An update on the multidisciplinary management of malignant glioma (2006) Oncologist, 11 (2), pp. 165-180. , http://theoncologist.alphamedpress.org/cgi/reprint/11/2/165, DOI 10.1634/theoncologist.11-2-165; Charles, N., Holland, E.C., The perivascular niche microenvironment i…	Altaner, C.; Laboratory of Molecular Oncology, Vlarska 7, 833 91, Bratislava, Slovakia; email: exonalt@savba.sk			00207136		IJCNA	21732344	English	Int. J. Cancer	Article	Final	All Open Access, Bronze	Scopus	2-s2.0-84859111006
Altanerova V., Horvathova E., Matuskova M., Kucerova L., Altaner C.	6603925851;6603075436;16833811000;7006272745;57197057296;	Genotoxic damage of human adipose-tissue derived mesenchymal stem cells triggers their terminal differentiation	2009	Neoplasma	56	6		542	547		19	10.4149/neo_2009_06_542	https://www.scopus.com/inward/record.uri?eid=2-s2.0-70449719457&doi=10.4149%2fneo_2009_06_542&partnerID=40&md5=08ca2ecd6c71225821653dcfaaaf7673	Laboratory of Molecular Oncology, Bratislava, Slovakia; Laboratory of Mutagenesis and Carcinogenesis, Cancer Research Institute SAS, Bratislava, Slovakia	Altanerova, V., Laboratory of Molecular Oncology, Bratislava, Slovakia; Horvathova, E., Laboratory of Mutagenesis and Carcinogenesis, Cancer Research Institute SAS, Bratislava, Slovakia; Matuskova, M., Laboratory of Molecular Oncology, Bratislava, Slovakia; Kucerova, L., Laboratory of Molecular Oncology, Bratislava, Slovakia; Altaner, C., Laboratory of Molecular Oncology, Bratislava, Slovakia	Human adipose tissue-derived mesenchymal (stromal) stem cells (AT-MSCs) and genetically modified to express cytosine deaminase:uracil phosphoribosyltransferase (CDy-AT-MSCs) were treated with hydrogen peroxide in order to induce DNA damage and subsequently evaluate their genetic stability by single cell gel electrophoresis. Both cells types (parental and transgene modified) did not differ in the …	Chemical carcinogen 4nqo; Genotoxic damage; Human adipose tissue-derived mesenchymal stem cells; Single cell gel electrohoresis; Terminal differentiation	4 nitroquinoline 1 oxide; cytosine deaminase; hydrogen peroxide; uracil phosphoribosyltransferase; cytosine deaminase; glycosyltransferase; hydrogen peroxide; oxidizing agent; uracil phosphoribosyltransferase; adipose tissue; animal experiment; article; carcinogenicity; cell differentiation; comet assay; DNA damage; genetic stability; genotoxicity; human; human cell; lipoma; mesenchymal stem cell…												Schaffler, A., Buchler, C., Concise review: Adipose tissue-derived stromal cells - Basic and clinical implications for novel cell-based therapies (2007) Stem Cells, 25, pp. 818-827. , doi:10.1634/stemcells.2006-0589; Zuk, P.A., Zhu, M., Ashjian, P., Human adipose tissue is a source of multipotent stem cells (2002) Mol Biol Cell, 13, pp. 4279-4295. , doi:10.1091/mbc.E02-02-0105; Kucerova, L., Alta…	Altaner, C.; Laboratory of Molecular Oncology, Bratislava, Slovakia; email: exonalt@savba.sk		SAP - Slovak Academic Press, spol. s.r.o.	00282685		NEOLA	19728764	English	Neoplasma	Article	Final		Scopus	2-s2.0-70449719457
Alvarez Gómez J.L., Pazzini J.M., Barros M.A., Morais B.P., Firmo B., Matsui A., Ampuero R., de Nardi A.B.	57219409352;56180285800;57223014922;57225335477;52263566000;57200444329;57201190208;16199587100;	Effects of canine adipose-derived mesenchymal stem cells on the epithelialization of rabbits' skin autograft (Oryctolagus cuniculus)	2020	Pesquisa Veterinaria Brasileira	40	12		1018	1028			10.1590/1678-5150-PVB-6543	https://www.scopus.com/inward/record.uri?eid=2-s2.0-85104466964&doi=10.1590%2f1678-5150-PVB-6543&partnerID=40&md5=d16dc46541ba1b168893b1a12e465ea0	Departamento de Clínica e Cirurgia Veterinária, Faculdade de Ciências Agrárias e Veterinárias, Universidade Estadual Paulista "Júlio de Mesquita Filho" (Unesp), Via de Acesso Prof. Paulo Donato Castellane s/n, Jaboticabal, SP 14884-9900, Brazil; Regenera Stem Cells, Rua Baguaçu 26, Ed. Business Center II, Sala 101, Alphaville Empresarial, Campinas, SP 13098-327, Brazil	Alvarez Gómez, J.L., Departamento de Clínica e Cirurgia Veterinária, Faculdade de Ciências Agrárias e Veterinárias, Universidade Estadual Paulista "Júlio de Mesquita Filho" (Unesp), Via de Acesso Prof. Paulo Donato Castellane s/n, Jaboticabal, SP 14884-9900, Brazil; Pazzini, J.M., Departamento de Clínica e Cirurgia Veterinária, Faculdade de Ciências Agrárias e Veterinárias, Universidade Estadual …	The present study aimed to evaluate the effects of mesenchymal stem cells derived from canine adipose tissue in the healing process of full-thickness mesh skin grafts in rabbits. The stem cells were collected from young dogs; and, after characterization, remained in cryopreservation, in independent doses containing 2 x 106 cells. The mesh distal limb graft technique was performed in 60 rabbits, d…	Angiogenesis; Canine; Epithelialization; Healing; Mesh grafts; Oryctolagus cuniculus xenogens; Rabbits; Revascularization; Skin autograft; Stem cells	3 aminopropyltriethoxysilane; acepromazine; CD34 antigen; collagen type 1; collagen type 3; enrofloxacin; glutamine; morphine; tramadol; transforming growth factor beta; adipose derived stem cell; adipose tissue; angiogenesis; animal cell; animal experiment; animal model; animal tissue; antisepsis; Article; autograft; Canis; cell infiltration; controlled study; cryopreservation; epithelization; e…	Coordenação de Aperfeiçoamento de Pessoal de Nível Superior, CAPES	1 Received on June 21, 2020. Accepted for publication on September 10, 2020. Master’s Research with support from CAPES. 2 Departamento de Clínica e Cirurgia Veterinária, Faculdade de Ciências Agrárias e Veterinárias, Universidade Estadual Paulista “Júlio de Mesquita Filho” (Unesp), Via de Acesso Prof. Paulo Donato Castellane s/n, Jaboticabal, SP 14884-9900, Brazil. *Corresponding author: jorgelui…										Aggarwal, S., Pittenger, M.F., Human mesenchymal stem cells modulate allogeneic immune cell responses (2005) Blood, 105 (4), pp. 1815-1822. , https://dx.doi.org/10.1182/blood-2004-04-1559, <PMid:15494428>; Andreassi, A., Bilenchi, R., Biagioli, M., D'Aniello, C., Classification and pathophysiology of skin grafts (2005) Clin Dermatol, 23 (4), pp. 332-337. , https://dx.doi.org/10.1016/j.clindermato…	Alvarez Gómez, J.L.; Departamento de Clínica e Cirurgia Veterinária, Via de Acesso Prof. Paulo Donato Castellane s/n, Brazil; email: jorgeluisalgo@gmail.com		Colegio Brasileiro de Patologia Animal	0100736X				English	Pesqui. Vet. Bras.	Article	Final	All Open Access, Gold	Scopus	2-s2.0-85104466964
Álvarez-Sánchez M., Vargas-Carreño E., Chaparro-Garzón O.	57200555479;56588035900;57200548060;	Immortalization of human adipose tissue-derived mesenchymal stem cells and effects on their angiogenic secretome [Inmortalización de células madre mesenquimales derivadas de tejido adiposo humano y efectos en su secretoma angiogénico]	2018	Iatreia	31	1		S-44					https://www.scopus.com/inward/record.uri?eid=2-s2.0-85041590980&partnerID=40&md5=4db708ad80b01783a7b259336aaf155f	Facultad de Medicina, Universidad Nacional de Colombia, Bogotá, Colombia; Departamento de Fisiología, Facultad de Medicina, Universidad Nacional de Colombia, Bogotá, Colombia	Álvarez-Sánchez, M., Facultad de Medicina, Universidad Nacional de Colombia, Bogotá, Colombia; Vargas-Carreño, E., Facultad de Medicina, Universidad Nacional de Colombia, Bogotá, Colombia; Chaparro-Garzón, O., Departamento de Fisiología, Facultad de Medicina, Universidad Nacional de Colombia, Bogotá, Colombia	[No abstract available]		adipose tissue; angiogenesis; Article; cell immortalization; human; human cell; mesenchymal stem cell												Linero, I., Chaparro, O., Paracrine effect of mesenchymal stem cells derived from human adipose tissue in bone regeneration (2014) Plos ONE, (9), pp. 1-12	Álvarez-Sánchez, M.; Facultad de Medicina, Colombia; email: maalvarezs@unal.edu.co		Universidad de Antioquia	01210793		IATRE		English; Spanish	Iatreia	Article	Final		Scopus	2-s2.0-85041590980
Álvaro-Afonso F.J., Sanz-Corbalán I., Lázaro-Martínez J.L., Kakagia D., Papanas N.	55628422700;55556236600;18434633300;6603172381;12763313600;	Adipose-Derived Mesenchymal Stem Cells in the Treatment of Diabetic Foot Ulcers: A Review of Preclinical and Clinical Studies	2020	Angiology	71	9		853	863		9	10.1177/0003319720939467	https://www.scopus.com/inward/record.uri?eid=2-s2.0-85088841576&doi=10.1177%2f0003319720939467&partnerID=40&md5=d8f27256fbc364e48b6000b56bbc01a5	Diabetic Foot Unit, University Podiatric Clinic, Edificio Facultad de Medicina, Complutense University of Madrid, Instituto de Investigación Sanitaria del Hospital Clínico San Carlos (IdISSC), Madrid, Spain; Department of Plastic Surgery, Democritus University of Thrace, University Hospital of Alexandroupolis, Greece; Diabetes Centre-Diabetic Foot Clinic, Second Department of Internal Medicine, D…	Álvaro-Afonso, F.J., Diabetic Foot Unit, University Podiatric Clinic, Edificio Facultad de Medicina, Complutense University of Madrid, Instituto de Investigación Sanitaria del Hospital Clínico San Carlos (IdISSC), Madrid, Spain; Sanz-Corbalán, I., Diabetic Foot Unit, University Podiatric Clinic, Edificio Facultad de Medicina, Complutense University of Madrid, Instituto de Investigación Sanitaria …	This review provides an outline of the use of adipose-derived mesenchymal stem cells (AMSCs) in the treatment of diabetic foot ulcers (DFUs). A systematic search of PubMed and the Cochrane database was performed on October 2, 2019. Eighteen studies were identified (14 preclinical and 4 clinical). Studies in animal models have demonstrated that AMSCs enhance diabetic wound healing, accelerate gran…	adipose-derived mesenchymal stem cells; adipose-derived stem cells; diabetes; diabetic foot; diabetic foot ulcers; treatment	Ki 67 antigen; scatter factor; somatomedin C; streptozocin; transforming growth factor beta; vasculotropin; adipose derived stem cell; Article; autologous stem cell transplantation; cell differentiation; cell proliferation; cost effectiveness analysis; critical limb ischemia; diabetic foot; digital subtraction angiography; epithelization; human; hyperglycemia; immunomodulation; mesenchymal stem c…												Armstrong, D.G., Boulton, A.J.M., Bus, S.A., Diabetic foot ulcers and their recurrence (2017) N Engl J Med, 376, pp. 2367-2375; Singh, N., Armstrong, D.G., Lipsky, B.A., Preventing foot ulcers in patients with diabetes (2005) JAMA, 293, pp. 217-228; Fortington, L.V., Geertzen, J.H., van Netten, J.J., Postema, K., Rommers, G.M., Dijkstra, P.U., Short and long term mortality rates after a lower lim…	Sanz-Corbalán, I.; Diabetic Foot Unit, Spain; email: irsanz01@ucm.es		SAGE Publications Inc.	00033197		ANGIA	32723090	English	Angiology	Article	Final		Scopus	2-s2.0-85088841576
Álvaro-Gracia J.M., Jover J.A., García-Vicuña R., Carreño L., Alonso A., Marsal S., Blanco F., Martínez-Taboada V.M., Taylor P., Martín-Martín C., DelaRosa O., Tagarro I., Díaz-González F.	6602708079;56463773400;6602860754;7003770824;57054847400;6603356384;7102243071;7003889422;35459177700;57189602458;6506168997;55080545800;7003869547;	Intravenous administration of expanded allogeneic adipose-derived mesenchymal stem cells in refractory rheumatoid arthritis (Cx611): Results of a multicentre, dose escalation, randomised, singleblind, placebo-controlled phase Ib/IIa clinical trial	2017	Annals of the Rheumatic Diseases	76	1		196	202		117	10.1136/annrheumdis-2015-208918	https://www.scopus.com/inward/record.uri?eid=2-s2.0-84973304693&doi=10.1136%2fannrheumdis-2015-208918&partnerID=40&md5=1430b61ef6116ccb2c5f69c0c9f3c28e	Hospital Universitario de la Princesa, Unidad de Terapias Biológicas, Servicio de Reumatología, IIS-IP, Madrid, 28006, Spain; Hospital Universitario Clínico San Carlos de Madrid, Madrid, Spain; Hospital General Universitario Gregorio Marañón, Madrid, Spain; Hospital de Cruces, Bilbao, Spain; Hospital Vall D'Hebron, Barcelona, Spain; INIBIC-Complejo Hospitalario Universitario A Coruña, A Coruña, S…	Álvaro-Gracia, J.M., Hospital Universitario de la Princesa, Unidad de Terapias Biológicas, Servicio de Reumatología, IIS-IP, Madrid, 28006, Spain; Jover, J.A., Hospital Universitario Clínico San Carlos de Madrid, Madrid, Spain; García-Vicuña, R., Hospital Universitario de la Princesa, Unidad de Terapias Biológicas, Servicio de Reumatología, IIS-IP, Madrid, 28006, Spain; Carreño, L., Hospital Gene…	Objectives To evaluate the safety and tolerability of the intravenous administration of Cx611, a preparation of allogeneic expanded adipose-derived stem cells (eASCs), in patients with refractory rheumatoid arthritis (RA), as well as to obtain preliminary clinical efficacy data in this population. Methods It is a multicentre, dose escalation, randomised, single-blind (double-blind for efficacy), …		C reactive protein; cx611; glucocorticoid; immunologic agent; nonsteroid antiinflammatory agent; placebo; prednisone; unclassified drug; biological marker; C reactive protein; acute toxicity; adult; allogeneic adipose derived mesenchymal stemm cell; anemia; arthralgia; arthritis; Article; asthenia; clinical article; connective tissue disease; controlled study; DAS28; dental caries; diarrhea; dise…	279174	Funding This work was funded by TiGenix and the European Union’s Seventh Programme for research, technological development and demonstration under grant agreement no 279174 to TiGenix. Competing interests JMA-G, VMM-T, PT and FD-G received advisory fees from Tigenix. ODR and IT are employees of Tigenix. Patient consent Obtained. Ethics approval Ethics committee at Hospital de la Princesa, Madrid,…										Friedenstein, A.J., Gorskaja, J.F., Kulagina, N.N., Fibroblast precursors in normal and irradiated mouse hematopoietic organs (1976) Exp Hematol, 4, pp. 267-274; Zuk, P.A., Zhu, M., Ashjian, P., Human adipose tissue is a source of multipotent stem cells (2002) Mol Biol Cell, 13, pp. 4279-4295; Fukuchi, Y., Nakajima, H., Sugiyama, D., Human placenta-derived cells have mesenchymal stem/progenitor c…	Álvaro-Gracia, J.M.; Hospital Universitario de la Princesa, Spain; email: jalvarogracia@gmail.com		BMJ Publishing Group	00034967		ARDIA	27269294	English	Ann. Rheum. Dis.	Article	Final	All Open Access, Green	Scopus	2-s2.0-84973304693
Amann E., Wolff P., Breel E., van Griensven M., Balmayor E.R.	57193163178;57193163127;57103661600;7003612315;23468791500;	Hyaluronic acid facilitates chondrogenesis and matrix deposition of human adipose derived mesenchymal stem cells and human chondrocytes co-cultures	2017	Acta Biomaterialia	52			130	144		63	10.1016/j.actbio.2017.01.064	https://www.scopus.com/inward/record.uri?eid=2-s2.0-85011345104&doi=10.1016%2fj.actbio.2017.01.064&partnerID=40&md5=f620e66cac414414f4f48f113c11df74	Experimental Trauma Surgery, Klinikum rechts der Isar, Technical University of Munich, Munich, 81675, Germany; Optics11 BV, Amsterdam, 1081 HV, Netherlands	Amann, E., Experimental Trauma Surgery, Klinikum rechts der Isar, Technical University of Munich, Munich, 81675, Germany; Wolff, P., Experimental Trauma Surgery, Klinikum rechts der Isar, Technical University of Munich, Munich, 81675, Germany; Breel, E., Optics11 BV, Amsterdam, 1081 HV, Netherlands; van Griensven, M., Experimental Trauma Surgery, Klinikum rechts der Isar, Technical University of …	Clinical success on cartilage regeneration could be achieved by using available biomaterials and cell-based approaches. In this study, we have developed a composite gel based on collagen/hyaluronic acid (Coll-HA) as ideal, physiologically representative 3D support for in vitro chondrogenesis of human adipose-derived mesenchymal stem cells (hAMSCs) co-cultured with human articular chondrocytes (hA…	Chondrogenesis; Co-culture; Human adipose-derived mesenchymal stem cells; Human chondrocytes; Hyaluronic acid	Biomechanics; Blood vessels; Body fluids; Cartilage; Cell culture; Deposition; Dissolved oxygen; Elastic moduli; Enzyme activity; Gelation; Gels; Hyaluronic acid; Hydrogels; Organic acids; Stem cells; Adipose-derived mesenchymal stem cells; Chondrogenesis; Co-cultures; Effective young's modulus; Human adipose; Human adipose-derived mesenchymal stem cell; Human articular chondrocytes; Human chondr…	Bayerische Forschungsstiftung	The oxygen measurements performed in this study are part of the project ?Happihypo? (Nr. 1163-15) funded by the Bayerische Forschungsstiftung.										Zhang, Y., Jordan, J.M., Epidemiology of osteoarthritis (2010) Clin. Geriatr. Med., 26 (3), pp. 355-369; Camp, C.L., Stuart, M.J., Krych, A.J., Current concepts of articular cartilage restoration techniques in the knee (2014) Sports Health, 6 (3), pp. 265-273; Kon, E., Filardo, G., Di Matteo, B., Perdisa, F., Marcacci, M., Matrix assisted autologous chondrocyte transplantation for cartilage treat…	Balmayor, E.R.; Experimental Trauma Surgery, Ismaninger Str. 22, Germany; email: elizabeth.rosado-balmayor@tum.de		Acta Materialia Inc	17427061			28131943	English	Acta Biomater.	Article	Final		Scopus	2-s2.0-85011345104
Aminzadeh A., Maroof N.T., Mehrabani M., Juybari K.B., Sharifi A.M.	56293513700;57218442605;56587755000;57195587117;35364883800;	Investigating the alterations of oxidative stress status, antioxidant defense mechanisms, MAP kinase and mitochondrial apoptotic pathway in adipose-derived mesenchymal stem cells from STZ diabetic rats	2020	Cell Journal	22			38	48		5	10.22074/cellj.2020.6958	https://www.scopus.com/inward/record.uri?eid=2-s2.0-85089181202&doi=10.22074%2fcellj.2020.6958&partnerID=40&md5=8f4fea8fa1cf4a5b88f77279ad2a907b	Department of Pharmacology and Toxicology, School of Pharmacy, Kerman University of Medical Sciences, Kerman, Iran; Razi Drug Research Center, Department of Pharmacology, School of Medicine, Iran University of Medical Sciences, Tehran, Iran; Physiology Research Center, Institute of Basic and Clinical Physiology Sciences, Kerman University of Medical Sciences, Kerman, Iran; Department of Pharmacol…	Aminzadeh, A., Department of Pharmacology and Toxicology, School of Pharmacy, Kerman University of Medical Sciences, Kerman, Iran; Maroof, N.T., Razi Drug Research Center, Department of Pharmacology, School of Medicine, Iran University of Medical Sciences, Tehran, Iran; Mehrabani, M., Physiology Research Center, Institute of Basic and Clinical Physiology Sciences, Kerman University of Medical Sci…	Objective: This study aimed to investigate the reliability of diabetic adipose-derived stem cells (ADSCs) for autologous cell-based therapies by exploring the functionality of signalling pathways involved in regulating oxidative stress and apoptosis. Materials and Methods: In this experimental study, ADSCs were isolated from streptozotocin (STZ)-induced diabetic rats (dADSCs) and normal rats (nAD…	Adipose-Derived Stem Cells; Antioxidant; Apoptosis; Cell Therapy; Diabetes	antioxidant; caspase 3; catalase; copper zinc superoxide dismutase; extracellular superoxide dismutase; glutathione peroxidase 1; glutathione peroxidase 3; messenger RNA; mitogen activated protein kinase; mitogen activated protein kinase p38; phospholipid hydroperoxide glutathione peroxidase; protein Bax; protein bcl 2; reactive oxygen metabolite; streptozocin; stress activated protein kinase; su…	Iran University of Medical Sciences, IUMS: 24838	This study was financially supported by a grant from Research section of Iran University of Medical Sciences (grant number: 24838). There is no conflict of interest in										Robertson, RP., Chronic oxidative stress as a central mechanism for glucose toxicity in pancreatic islet beta cells in diabetes (2004) J Biol Chem, 279 (41), pp. 42351-42354; Nanji, SA, Shapiro, A., Advances in pancreatic islet transplantation in humans (2006) Diabetes Obes Metab, 8 (1), pp. 15-25; Vija, L, Farge, D, Gautier, JF, Vexiau, P, Dumitrache, C, Bourgarit, A, Mesenchymal stem cells: Ste…	Sharifi, A.M.; Razi Drug Research Center, Iran; email: Sharifalim@gmail.com		Royan Institute (ACECR)	22285806				English	Cell J.	Article	Final		Scopus	2-s2.0-85089181202
Amodeo G., Niada S., Moschetti G., Franchi S., Savadori P., Brini A.T., Sacerdote P.	56369783100;55443892500;57192429213;12039146200;57207760644;7007020036;7004935233;	Secretome of human adipose-derived mesenchymal stem cell relieves pain and neuroinflammation independently of the route of administration in experimental osteoarthritis	2021	Brain, Behavior, and Immunity	94			29	40		3	10.1016/j.bbi.2021.03.011	https://www.scopus.com/inward/record.uri?eid=2-s2.0-85103098203&doi=10.1016%2fj.bbi.2021.03.011&partnerID=40&md5=1d67a9b5308806db9e3447ee0bad834d	Dipartimento di Scienze Farmacologiche e Biomolecolari, University of Milano, Milano, Italy; IRCCS Istituto Ortopedico Galeazzi, Milano, Italy; Dipartimento di Scienze Biomediche Chirurgiche e Odontoiatriche, University of Milano, Milano, Italy	Amodeo, G., Dipartimento di Scienze Farmacologiche e Biomolecolari, University of Milano, Milano, Italy; Niada, S., IRCCS Istituto Ortopedico Galeazzi, Milano, Italy; Moschetti, G., Dipartimento di Scienze Farmacologiche e Biomolecolari, University of Milano, Milano, Italy; Franchi, S., Dipartimento di Scienze Farmacologiche e Biomolecolari, University of Milano, Milano, Italy; Savadori, P., IRCC…	Objective: Treatment of pain associated with osteoarthritis (OA) is unsatisfactory and innovative approaches are needed. The secretome from human adipose-derived mesenchymal stem cells (hASC-Conditioned Medium, CM) has been successfully used to relieve painful symptoms in models of chronic pain. The aim of this study was to explore the efficacy of the hASC-CM to control pain and neuroinflammation…	Adipose derived MSC; Conditioned medium; Mesenchymal stem cells; Monosodium-iodoacetate OA model; Neuroinflammation; Osteoarthritis; Pain; Secretome	activating transcription factor 3; CD68 antigen; glial fibrillary acidic protein; interleukin 1beta; interleukin 6; messenger RNA; proteome; secretome; toll like receptor 4; unclassified drug; adipose derived mesenchymal stem cell; adipose derived stem cell; animal experiment; animal model; animal tissue; Article; central nervous system; controlled study; human; human cell; immunoregulation; infa…	Università degli Studi di Milano, UniMi; Ministero della Salute: L1038, L1039	Financial support: This research was partly funded by the Italian Ministry of Health (Ricerca Corrente L1038 and L1039 of IRCCS Istituto Ortopedico Galeazzi).	Moschetti Giorgia was supported by the cycle XXXII of the doctorate in Experimental and Clinical Pharmacological Sciences, Università degli Studi di Milano, Milano, Italy.	Financial support: This research was partly funded by the Italian Ministry of Health (Ricerca Corrente L1038 and L1039 of IRCCS Istituto Ortopedico Galeazzi). Moschetti Giorgia was supported by the cycle XXXII of the doctorate in Experimental and Clinical Pharmacological Sciences, Universit? degli Studi di Milano, Milano, Italy.								Alshami, A.M., Knee osteoarthritis related pain: a narrative review of diagnosis and treatment (2014) Int. J. Health Sci. (Quassim), 8 (1), pp. 85-104; Arendt-Nielsen, L., Nie, H., Laursen, M.B., Laursen, B.S., Pascal, M., Simonsen, H.O., Graven-Nielsen, T., Sensitization in patients with painful knee osteoarthritis (2010) Pain, 149 (3), pp. 573-581; Barr, A.J., Campbell, T.M., Hopkinson, D., Kin…	Sacerdote, P.; Dipartimento di Scienze Farmacologiche e Biomolecolari, Via Vanvitelli 32, Italy; email: paola.sacerdote@unimi.it		Academic Press Inc.	08891591		BBIME	33737173	English	Brain Behav. Immun.	Article	Final		Scopus	2-s2.0-85103098203
An C., Cheng Y., Yuan Q., Li J.	8249399800;56163092400;57201926562;56269028500;	IGF-1 and BMP-2 induces differentiation of adipose-derived mesenchymal stem cells into chondrocytes-like cells	2010	Annals of Biomedical Engineering	38	4		1647	1654		88	10.1007/s10439-009-9892-x	https://www.scopus.com/inward/record.uri?eid=2-s2.0-77952010659&doi=10.1007%2fs10439-009-9892-x&partnerID=40&md5=260ccdcc3af485801a4eea7878806327	Department of Orthopedics, Shengjing Hospital, China Medical University, 36 San Hao Street, Shenyang, Liaoning 110004, China	An, C., Department of Orthopedics, Shengjing Hospital, China Medical University, 36 San Hao Street, Shenyang, Liaoning 110004, China; Cheng, Y., Department of Orthopedics, Shengjing Hospital, China Medical University, 36 San Hao Street, Shenyang, Liaoning 110004, China; Yuan, Q., Department of Orthopedics, Shengjing Hospital, China Medical University, 36 San Hao Street, Shenyang, Liaoning 110004,…	Articular cartilage defects are common, causing significant morbidities. Tissue engineering using pluripotent stem cells is a new promising modality for cartilage repair. In the current study, we investigated the chondrogenesis of rabbit adipose-derived stem cells (ADSCs). We isolated rabbit ADSCs and transfected these cells with constructs encoding human insulin growth like factor 1 (IGF-1) and …	BMP-2; Cartilage regeneration; IGF-1; Stem cells	Adipose derived stem cells; Articular cartilage defects; BMP-2; Bone morphogenic protein; Cartilage regeneration; Cartilage repair; Chondrocytes; Chondrogenesis; Mesenchymal stem cell; Pluripotent stem cells; Reduced production; Transfected cells; Type II collagens; Biomaterials; Body fluids; Cartilage; Cell culture; Collagen; Ligaments; Tissue engineering; Stem cells; BMP2 protein, human; bone m…												Alhadlaq, A., Elisseeff, J.H., Hong, L., Williams, C.G., Caplan, A.I., Sharma, B., Kopher, R.A., Lopez, A., Adult stem cell driven genesis of human-shaped articular condyle (2004) Ann. Biomed. Eng., 32 (7), pp. 911-923. , 10.1023/B:ABME.0000032454.53116.ee 15298429; Banfi, A., Bianchi, G., Notaro, R., Luzzatto, L., Cancedda, R., Quarto, R., Replicative aging and gene expression in long-term cultu…	An, C.; Department of Orthopedics, 36 San Hao Street, Shenyang, Liaoning 110004, China; email: anch1965@yahoo.cn			00906964		ABMEC	20052615	English	Ann Biomed Eng	Article	Final		Scopus	2-s2.0-77952010659
An J.-H., Song W.-J., Li Q., Kim S.-M., Yang J.-I., Ryu M.-O., Nam A.R., Bhang D.H., Jung Y.-C., Youn H.-Y.	57206839650;56959697200;57192878065;57200256123;57204687875;56730044500;57190751698;6504675414;57193702712;7102027331;	Prostaglandin E 2 secreted from feline adipose tissue-derived mesenchymal stem cells alleviate DSS-induced colitis by increasing regulatory T cells in mice 11 Medical and Health Sciences 1107 Immunology	2018	BMC Veterinary Research	14	1	354				19	10.1186/s12917-018-1684-9	https://www.scopus.com/inward/record.uri?eid=2-s2.0-85056733656&doi=10.1186%2fs12917-018-1684-9&partnerID=40&md5=43351c22bd0d127d8abfc8fbf30acd6f	Labolatory of Veterinary Internal Medicine, Department of Veterinary Clinical Science, College of Veterinary Medicine, Seoul National University, 1 Gwanak-ro, Gwanak-gu, Seoul, 08826, South Korea; Department of Molecular Cell Biology, Samsung Biomedical Research Institute, Sungkyunkwan University, School of Medicine, Suwon-si, Gyeonggi-do, 16419, South Korea; Chaon Corporation, 335 Pangyo-ro, Bun…	An, J.-H., Labolatory of Veterinary Internal Medicine, Department of Veterinary Clinical Science, College of Veterinary Medicine, Seoul National University, 1 Gwanak-ro, Gwanak-gu, Seoul, 08826, South Korea; Song, W.-J., Labolatory of Veterinary Internal Medicine, Department of Veterinary Clinical Science, College of Veterinary Medicine, Seoul National University, 1 Gwanak-ro, Gwanak-gu, Seoul, 0…	Background: Inflammatory bowel disease (IBD) is an intractable autoimmune disease, relatively common in cats, with chronic vomiting and diarrhea. Previous studies have reported that mesenchymal stem cells (MSCs) alleviate inflammation by modulating immune cells. However, there is a lack of research on cross-talk mechanism between feline adipose tissue-derived mesenchymal stem cells (fAT-MSCs) and…	Colitis; Cytokines; Feline mesenchymal stem cells; FOXP+ Treg; Immunomodulation; Inflammatory bowel disease; PBMC; Prostaglandin E 2	CD3 antigen; CD34 antigen; CD9 antigen; complementary DNA; concanavalin A; cyclooxygenase 2; cytokine; dextran sulfate; fluorescein isothiocyanate; gamma interferon; Hermes antigen; interleukin 1beta; interleukin 6; phosphate buffered saline; prostaglandin E2; proteoglycan; receptor type tyrosine protein phosphatase C; transcription factor FOXP3; tumor necrosis factor; dextran sulfate; prostaglan…	Seoul National University, SNU; National Research Foundation of Korea, NRF	This study was supported by the Research Institute for Veterinary Science, Seoul National University and Basic Science Research Program of the National Research Foundation of Korea. These funds contributed collect, analyze and interpret data for this study.										Jergens, A., Moore, F., Haynes, J., Miles, K., Idiopathic inflammatory bowel disease in dogs and cats: 84 cases (1987-1990) (1992) J Am Vet Med Assoc, 201 (10), pp. 1603-1608. , 1:STN:280:DyaK3s7ntFWktA%3D%3D 1289345; Khor, B., Gardet, A., Xavier, R.J., Genetics and pathogenesis of inflammatory bowel disease (2011) Nature, 474 (7351), p. 307. , 1:CAS:528:DC%2BC3MXnsFOrsr4%3D; Hou, J.K., Abraham, …	Youn, H.-Y.; Labolatory of Veterinary Internal Medicine, 1 Gwanak-ro, South Korea; email: hyyoun@snu.ac.kr		BioMed Central Ltd.	17466148			30453939	English	BMC Vet. Res.	Article	Final	All Open Access, Gold, Green	Scopus	2-s2.0-85056733656
Angelone M., Conti V., Biacca C., Battaglia B., Pecorari L., Piana F., Gnudi G., Leonardi F., Ramoni R., Basini G., Dotti S., Renzi S., Ferrari M., Grolli S.	55840659700;7005066097;57196059075;57196056958;57196059397;57196056730;7004307037;16643471100;6602550693;7003457928;35071320200;55263067200;7401754943;6602922089;	The contribution of adipose tissue-derived mesenchymal stem cells and platelet-rich plasma to the treatment of chronic equine laminitis: A proof of concept	2017	International Journal of Molecular Sciences	18	10	2122				18	10.3390/ijms18102122	https://www.scopus.com/inward/record.uri?eid=2-s2.0-85031497774&doi=10.3390%2fijms18102122&partnerID=40&md5=21532feed88b02264c3cfb7e9c5da7aa	Dipartimento Scienze Mediche Veterinarie, Università di Parma, Via del taglio, 10, Parma, 43126, Italy; Veterinary Practitioner, Dipartimento Scienze Mediche Veterinarie, Università di Parma, Via del taglio, 10, Parma, 43126, Italy; Istituto Zooprofilattico Sperimentale della Lombardia e dell’Emilia Romagna, Via Bianchi 9, Brescia, 25124, Italy	Angelone, M., Dipartimento Scienze Mediche Veterinarie, Università di Parma, Via del taglio, 10, Parma, 43126, Italy; Conti, V., Dipartimento Scienze Mediche Veterinarie, Università di Parma, Via del taglio, 10, Parma, 43126, Italy; Biacca, C., Veterinary Practitioner, Dipartimento Scienze Mediche Veterinarie, Università di Parma, Via del taglio, 10, Parma, 43126, Italy; Battaglia, B., Veterinary…	Laminitis, a highly debilitating disease of the foot in ungulates, is characterized by pathological changes of the complex lamellar structures that maintain the appendicular skeleton within the hoof. Laminitis is a multifactorial disease that involves perturbation of the vascular, hematological, and inflammatory homeostasis of the foot. Interestingly, the pathogenesis of the disease resembles wha…	Equine; Laminitis; Mesenchymal stem cells; Platelet-rich plasma; Regenerative medicine	adipocytokine; adipose tissue; Article; gene expression; homeostasis; laminitis; marker gene; mesenchymal stem cell; metabolic syndrome X; nonhuman; phenotype; phlebography; platelet-rich plasma cell; quality of life; real time polymerase chain reaction; regenerative medicine; reverse transcription polymerase chain reaction; stem cell; thrombocyte rich plasma; vascularization; animal; chronic dis…												Katz, L.M., Bailey, S.R., A review of recent advances and current hypotheses on the pathogenesis of acute laminitis (2012) Equine Vet. J, 44, pp. 752-761; Pollitt, C.C., The anatomy and physiology of the suspensory apparatus of the distal phalanx (2010) Vet. Clin. North Am. Equine Pract, 26, pp. 29-49; Engiles, J.B., Galantino-Homer, H.L., Boston, R., McDonald, D., Dishowitz, M., Hankenson, K.D.,…	Grolli, S.; Dipartimento Scienze Mediche Veterinarie, Via del taglio, 10, Italy; email: stefano.grolli@unipr.it		MDPI AG	16616596			29019941	English	Int. J. Mol. Sci.	Article	Final	All Open Access, Gold, Green	Scopus	2-s2.0-85031497774
Anghileri E., Marconi S., Pignatelli A., Cifelli P., Galié M., Sbarbati A., Krampera M., Belluzzi O., Bonetti B.	23993462900;9737599500;6603491039;6508090198;9233554300;7007140952;6603925872;7004853738;7003675995;	Neuronal differentiation potential of human adipose-derived mesenchymal stem cells	2008	Stem Cells and Development	17	5		909	916		184	10.1089/scd.2007.0197	https://www.scopus.com/inward/record.uri?eid=2-s2.0-58149149845&doi=10.1089%2fscd.2007.0197&partnerID=40&md5=2d46a2ab2824735ac295f5cced41e7b8	Department of Neurological Sciences and Vision, Section of Neurology, University of Verona, Verona, Italy; Department of Biology and Evolution, Section of Physiology and Biophysics-Stamina Group, University of Ferrara, Ferrara, Italy; Department of Morphological-Biomedical Sciences, Section of Anatomy, University of Verona, Verona, Italy; Department of Clinical and Experimental Medicine, Section …	Anghileri, E., Department of Neurological Sciences and Vision, Section of Neurology, University of Verona, Verona, Italy; Marconi, S., Department of Neurological Sciences and Vision, Section of Neurology, University of Verona, Verona, Italy; Pignatelli, A., Department of Biology and Evolution, Section of Physiology and Biophysics-Stamina Group, University of Ferrara, Ferrara, Italy; Cifelli, P., …	Adult mesenchymal stem cells derived from adipose tissue (A-MSC) have the capacity to differentiate in vitro into mesenchymal as well as endodermal and ectodermal cell lineages. We investigated the neuronal differentiation potential of human A-MSC with a protocol which included sphere formation and sequential culture in brain-derived neurotrophic factor (BDNF) and retinoic acid (RA). After 30 day…		4 aminobutyric acid receptor; brain derived neurotrophic factor; delayed rectifier potassium channel; nestin; retinoic acid; tetrodotoxin; tyrosine 3 monooxygenase; adipose tissue; article; cell membrane potential; cell structure; controlled study; female; human; human cell; mesenchymal stem cell; nerve cell differentiation; priority journal; sodium current; cell differentiation; cell shape; cyto…												Friedenstein, A.J., Chailakhyan, R.K., Latsinik, N.V., Panasyuk, A.F., Keiliss-Borok, I.V., Stromal cells responsable for transferring the microenvironment of the hemopoietic tissues (1974) Transpl, 17, pp. 331-340; Noth, U., Osyczka, A.M., Tuli, R., Hickok, N.J., Danielson, K.G., Tuan, R.S., Multilineage mesenchymal differentiation potential of human trabecolar bone-derived cells (2002) J Orthop…	Bonetti, B.; Department of Neurological Sciences and Vision, P. le Scuro 10, 37134 Verona, Italy; email: bruno.bonetti@univr.it			15473287		SCDTA	18564036	English	Stem Cells Dev.	Article	Final		Scopus	2-s2.0-58149149845
Aras Y., Sabanci P.A., Kabatas S., Duruksu G., Subasi C., Erguven M., Karaoz E.	36173739500;23669190700;23667539900;26433315600;53864040700;24334883300;7003448087;	The effects of adipose tissue-derived mesenchymal stem cell transplantation during the acute and subacute phases following spinal cord injury	2016	Turkish Neurosurgery	26	1		127	139		21	10.5137/1019-5149.JTN.15724-15.0	https://www.scopus.com/inward/record.uri?eid=2-s2.0-84959472395&doi=10.5137%2f1019-5149.JTN.15724-15.0&partnerID=40&md5=1fc1411a6aed277385fc0b07fd434f19	Istanbul University, Istanbul School of Medicine, Department of Neurosurgery, Istanbul, Turkey; Reyap Hospital, Department of Neurosurgery, Tekirdag, Turkey; Kocaeli University, Center for Stem Cell and Gene Therapies Research and Practice, Institute of Health Sciences, Department of Stem Cell, Izmit-Kocaeli, Turkey; Liv Hospital, Center for Regenerative Medicine and Stem Cell Research and Manufa…	Aras, Y., Istanbul University, Istanbul School of Medicine, Department of Neurosurgery, Istanbul, Turkey; Sabanci, P.A., Istanbul University, Istanbul School of Medicine, Department of Neurosurgery, Istanbul, Turkey; Kabatas, S., Reyap Hospital, Department of Neurosurgery, Tekirdag, Turkey; Duruksu, G., Kocaeli University, Center for Stem Cell and Gene Therapies Research and Practice, Institute o…	Aim: To investigate the effectiveness of rat adipose tissue-derived (rAT) mesenchymal stem cell (MSC) transplantation on the functional restoration and regeneration of spinal cord injury (SCI). Material and Methods: Six of 48 Wistar albino rats were sacrificed to obtain MSCs, and the remaining rats were divided randomly into six groups. SCI was performed using the clip compression method. The con…	Adipose tissue; Mesenchymal stem cells; Spinal cord injury; Transplantation	adipose tissue; adult stem cell; animal; convalescence; cytology; disease model; mesenchymal stem cell transplantation; pathology; physiology; procedures; rat; spinal cord injury; transplantation; Wistar rat; Adipose Tissue; Adult Stem Cells; Animals; Disease Models, Animal; Mesenchymal Stem Cell Transplantation; Rats; Rats, Wistar; Recovery of Function; Spinal Cord Injuries												Arboleda, D., Forostyak, S., Jendelova, P., Marekova, D., Amemori, T., Pivonkova, H., Masinova, K., Sykova, E., Transplantation of predifferentiated adipose-derived stromal cells for the treatment of spinal cord injury (2011) Cell Mol Neurobiol, 31, pp. 1113-1122; Basso, D.M., Beattie, M.S., Bresnahan, J.C., A sensitive and reliable locomotor rating scale for open field testing in rats (1995) J N…	Aras, Y.; Istanbul University, Turkey; email: dryavuzaras@yahoo.com		Turkish Neurosurgical Society	10195149		TUNEE	26768879	English	Turk. Neurosurg.	Article	Final	All Open Access, Bronze, Green	Scopus	2-s2.0-84959472395
Ardeshirylajimi A., Soleimani M., Hosseinkhani S., Parivar K., Yaghmaei P.	55673121800;57200104836;56212943700;6602433687;25639203600;	A comparative study of osteogenic differentiation human induced pluripotent stem cells and adipose tissue derived mesenchymal stem cells	2014	Cell Journal	16	3		235	244		52		https://www.scopus.com/inward/record.uri?eid=2-s2.0-84907675246&partnerID=40&md5=c51c5194a30c0dc675f61be3066c039a	Department of Biology, Science and Research Branch, Islamic Azad University, Tehran, Iran; Department of Hematology, Faculty of Medical Science, Tarbiat Modares University, Tehran, Iran; Department of Biochemistry, Faculty of Biological Sciences, Tarbiat Modares University, Tehran, Iran	Ardeshirylajimi, A., Department of Biology, Science and Research Branch, Islamic Azad University, Tehran, Iran; Soleimani, M., Department of Hematology, Faculty of Medical Science, Tarbiat Modares University, Tehran, Iran; Hosseinkhani, S., Department of Biochemistry, Faculty of Biological Sciences, Tarbiat Modares University, Tehran, Iran; Parivar, K., Department of Biology, Science and Research…	Objective: Human induced pluripotent stem cells (iPSCs) have been shown to have promising capacity for stem cell therapy and tissue engineering applications. Therefore, it is essential to compare the ability of these cells with the commonly used mesenchymal stem cells (MSC) for bone tissue engineering in vitro.Conclusion: iPSCs showed a higher capacity for osteogenic differentiation and hold prom…	Flow Cytometry; Gene Expression; Mesenchymal Stem Cells; Osteogenic; Tissue Engineering	alkaline phosphatase; calcium; hypoxanthine phosphoribosyltransferase; octamer transcription factor 4; osteocalcin; osteonectin; transcription factor NANOG; transcription factor RUNX2; transcription factor Sox2; adipose derived stem cell; adult; Article; bone development; bone tissue; cell differentiation; cell proliferation; cell structure; comparative study; enzyme activity; fibroblast; flow cy…												Dimitriou, R., Jones, E., Mc Gonagle, D., Giannoudis, P.V., Bone regeneration: Current concepts and future directions (2011) BMC Med., 9 (1), p. 66; Djouad, F., Guérit, D., Marie, M., Toupet, K., Jorgensen, C., Noel, D., Mesenchymal stem cells: New insights into bone regenerative applications (2012) J Biomater Tissue Eng., 2 (1), pp. 14-28; Wang, H., Li, Y., Zuo, Y., Li, J., Ma, S., Cheng, L., Bi…	Ardeshirylajimi, A.; Department of Biology, Iran		Royan Institute (ACECR)	22285806				English	Cell J.	Article	Final		Scopus	2-s2.0-84907675246
Arnhold S., Elashry M.I., Klymiuk M.C., Geburek F.	6603821002;26648323400;42261966100;9633029600;	Investigation of stemness and multipotency of equine adipose-derived mesenchymal stem cells (ASCs) from different fat sources in comparison with lipoma	2019	Stem Cell Research and Therapy	10	1	309				9	10.1186/s13287-019-1429-0	https://www.scopus.com/inward/record.uri?eid=2-s2.0-85073744656&doi=10.1186%2fs13287-019-1429-0&partnerID=40&md5=47dc5ad3464d16fe5e690a788e35690e	Institute of Veterinary Anatomy, Histology and Embryology, Justus-Liebig-University of Giessen, Frankfurter Str. 98, Giessen, 35392, Germany; Anatomy and Embryology Department, Faculty of Veterinary Medicine, University of Mansoura, Mansoura, 35516, Egypt; Clinic for Horses, University of Veterinary Medicine Hannover, Foundation, Hannover, Germany	Arnhold, S., Institute of Veterinary Anatomy, Histology and Embryology, Justus-Liebig-University of Giessen, Frankfurter Str. 98, Giessen, 35392, Germany; Elashry, M.I., Institute of Veterinary Anatomy, Histology and Embryology, Justus-Liebig-University of Giessen, Frankfurter Str. 98, Giessen, 35392, Germany, Anatomy and Embryology Department, Faculty of Veterinary Medicine, University of Mansou…	Background: Adipose tissue-derived mesenchymal stem cells (ASCs) offer a promising cell source for therapeutic applications in musculoskeletal disorders. The appropriate selection of ASCs from various fat depots for cell-based therapy is challenging. The present study aims to compare stemness and multipotency of ASCs derived from retroperitoneal (RP), subcutaneous (SC), and lipoma (LP) fat to ass…	Cell differentiation; Cell proliferation; Lipoma; Mesenchymal stem cells	aggrecan; alcian blue; alizarin red s; alkaline phosphatase; bone morphogenetic protein 2; cartilage oligomeric matrix protein; collagen type 2; endoglin; Hermes antigen; osteopontin; protein collagen 2a1; sulforhodamine B; Thy 1 membrane glycoprotein; tumor marker; tumor marker CA9; unclassified drug; adipose derived stem cell; adipose tissue; animal cell; animal tissue; Article; calcium metabol…												Arnhold, S., Wenisch, S., Adipose tissue derived mesenchymal stem cells for musculoskeletal repair in veterinary medicine (2015) Am J Stem Cells, 4, pp. 1-12. , 25973326 4396154; Ribitsch, I., Burk, J., Delling, U., Geissler, C., Gittel, C., Juelke, H., Brehm, W., Basic science and clinical application of stem cells in veterinary medicine (2010) Alternative Sources of Adult Stem Cells: Human Amni…	Elashry, M.I.; Institute of Veterinary Anatomy, Frankfurter Str. 98, Germany; email: Mohammed.Elashry@vetmed.uni-giessen.de		BioMed Central Ltd.	17576512			31640774	English	Stem Cell Res. Ther.	Article	Final	All Open Access, Gold, Green	Scopus	2-s2.0-85073744656
Arslan Y.E., Galata Y.F., Sezgin Arslan T., Derkus B.	36088908700;57203278728;56415001400;55433116100;	Trans-differentiation of human adipose-derived mesenchymal stem cells into cardiomyocyte-like cells on decellularized bovine myocardial extracellular matrix-based films	2018	Journal of Materials Science: Materials in Medicine	29	8	127				17	10.1007/s10856-018-6135-4	https://www.scopus.com/inward/record.uri?eid=2-s2.0-85051145203&doi=10.1007%2fs10856-018-6135-4&partnerID=40&md5=ea833ed809cc182007576835bbf05a8f	Regenerative Biomaterials Laboratory, Department of Bioengineering, Engineering Faculty, Canakkale Onsekiz Mart University, Canakkale, 17100, Turkey; Department of Biomedical Engineering, Engineering Faculty, Eskisehir Osmangazi University, Eskisehir, 26480, Turkey	Arslan, Y.E., Regenerative Biomaterials Laboratory, Department of Bioengineering, Engineering Faculty, Canakkale Onsekiz Mart University, Canakkale, 17100, Turkey; Galata, Y.F., Regenerative Biomaterials Laboratory, Department of Bioengineering, Engineering Faculty, Canakkale Onsekiz Mart University, Canakkale, 17100, Turkey; Sezgin Arslan, T., Regenerative Biomaterials Laboratory, Department of …	In this study, we aimed at fabricating decellularized bovine myocardial extracellular matrix-based films (dMEbF) for cardiac tissue engineering (CTE). The decellularization process was carried out utilizing four consecutive stages including hypotonic treatment, detergent treatment, enzymatic digestion and decontamination, respectively. In order to fabricate the dMEbF, dBM were digested with pepsi…		Cell culture; Electrophoresis; Gelation; Hydroxyproline; Mammals; Scanning electron microscopy; Sodium dodecyl sulfate; Sulfur compounds; Tissue; Tissue engineering; Agarose gel electrophoresis; Cardiac tissue engineering; Enzymatic digestions; Extracellular matrices; Immunohistochemical analysis; N-hydroxysuccinimide; Sodium dodecyl sulfate-polyacrylamide gel electrophoresis; Trans differentiati…	Türkiye Bilimsel ve Teknolojik Araştirma Kurumu, TÜBITAK: 114S851	Acknowledgements Work on this paper was financially supported by Ministry of Science, Industry and Technology, Republic of Turkey (Project ID. 0089.TGSD.2013) and the Scientific and Technological Research Council of Turkey (Project ID. 114S851). We wish to thank Canakkale Onsekiz Mart University, Science and Technology Application & Research Center and MER-TER Medical for collaborating with analy…										Wang, B., Borazjani, A., Tahai, M., De Jongh Curry, A.L., Simionescu, D.T., Guan, J., Fabrication of cardiac patch with decellularized porcine myocardial scaffold and bone marrow mononuclear cells (2010) J Biomed Mater Res Part A, 94, pp. 1100-1110; Wang, R.M., Christman, K.L., Decellularized myocardial matrix hydrogels: In basic research and preclinical studies (2016) Adv Drug Deliv Rev, 96, pp.…	Arslan, Y.E.; Regenerative Biomaterials Laboratory, Turkey; email: yavuzea@gmail.com		Springer New York LLC	09574530		JSMME	30056552	English	J. Mater. Sci. Mater. Med.	Article	Final		Scopus	2-s2.0-85051145203
Arzi B., Peralta S., Fiani N., Vapniarsky N., Taechangam N., Delatorre U., Clark K.C., Walker N.J., Loscar M.R., Lommer M.J., Fulton A., Battig J., Borjesson D.L.	6507179130;25654206800;34167704500;36088253500;57209575849;57215698170;55303881800;7201515659;57195229524;6603288086;36989540300;57195067675;6602902956;	A multicenter experience using adipose-derived mesenchymal stem cell therapy for cats with chronic, non-responsive gingivostomatitis	2020	Stem Cell Research and Therapy	11	1	115				8	10.1186/s13287-020-01623-9	https://www.scopus.com/inward/record.uri?eid=2-s2.0-85081675998&doi=10.1186%2fs13287-020-01623-9&partnerID=40&md5=165ecd0bc340a89f522f130adf6b5896	Department of Surgical and Radiological Sciences, University of California, One Shields Avenue, Davis, CA 95616, United States; Veterinary Institute for Regenerative Cures, School of Veterinary Medicine, University of California, Davis, CA 95616, United States; Department of Clinical Sciences, College of Veterinary Medicine, Cornell University, Ithaca, NY 14853, United States; Department of Patho…	Arzi, B., Department of Surgical and Radiological Sciences, University of California, One Shields Avenue, Davis, CA 95616, United States, Veterinary Institute for Regenerative Cures, School of Veterinary Medicine, University of California, Davis, CA 95616, United States; Peralta, S., Department of Clinical Sciences, College of Veterinary Medicine, Cornell University, Ithaca, NY 14853, United Stat…	Background: The ability of mesenchymal stem cells (MSCs) to modulate immune responses inspired a series of clinical trials addressing oral mucosal inflammation. We previously reported on the safety and efficacy of fresh, allogeneic and autologous, adipose-derived mesenchymal stem cells (ASCs) to treat feline gingivostomatitis (FCGS), an oral mucosal inflammatory disease that shares similarities w…	Allogeneic; Autologous; Cats; Fresh; Gingivostomatitis; Immunomodulation; Multicenter; Oral mucosa; Shipped adipose-derived stem cells	diphenhydramine; globulin; adipose derived mesenchymal stem cell; adipose derived stem cell; allogeneic stem cell transplantation; animal cell; animal tissue; Article; autologous stem cell transplantation; B lymphocyte; CD20+ B cell; CD3+ T lymphocyte; CD8+ T lymphocyte; cell function; cell viability; cohort analysis; controlled study; diarrhea; disease severity assessment; feasibility study; fel…	National Center for Advancing Translational Sciences, NCATS: UL1TR001860											Trounson, A., McDonald, C., Stem cell therapies in clinical trials: Progress and challenges (2015) Cell Stem Cell, 17 (1), pp. 11-22. , 1:CAS:528:DC%2BC2MXhtV2it7rI 26140604; Kassem, M., Kristiansen, M., Abdallah, B.M., Mesenchymal stem cells: Cell biology and potential use in therapy (2004) Basic Clin Pharmacol Toxicol, 95 (5), pp. 209-214. , 1:CAS:528:DC%2BD2cXhtVCjsrvN 15546474; Ben-Ami, E., B…	Arzi, B.; Department of Surgical and Radiological Sciences, One Shields Avenue, United States; email: barzi@ucdavis.edu		BioMed Central Ltd.	17576512			32169089	English	Stem Cell Res. Ther.	Article	Final	All Open Access, Gold, Green	Scopus	2-s2.0-85081675998
Asano K., Yoshimura S., Nakane A.	9036650000;55427087200;7006338512;	Adipose tissue-derived mesenchymal stem cells attenuate staphylococcal enterotoxin A-induced toxic shock	2015	Infection and Immunity	83	9		3490	3496		10	10.1128/IAI.00730-15	https://www.scopus.com/inward/record.uri?eid=2-s2.0-84939511769&doi=10.1128%2fIAI.00730-15&partnerID=40&md5=cb1dd4ca65dc2fd15a19cbe2aeed96a6	Department of Microbiology and Immunology, Hirosaki University Graduate School of Medicine, Hirosaki, Aomori, Japan	Asano, K., Department of Microbiology and Immunology, Hirosaki University Graduate School of Medicine, Hirosaki, Aomori, Japan; Yoshimura, S., Department of Microbiology and Immunology, Hirosaki University Graduate School of Medicine, Hirosaki, Aomori, Japan; Nakane, A., Department of Microbiology and Immunology, Hirosaki University Graduate School of Medicine, Hirosaki, Aomori, Japan	Adipose tissue-derived stem cells (ASCs), which are mesenchymal stromal cells isolated from adipose tissues, exhibit immunomodulatory effects that are promising for several applications, including the therapeutics of inflammatory diseases. In the present study, the effect of ASCs on bacterial toxin-induced inflammation was investigated. Intraperitoneal administration of ASCs rescued mice from let…		gamma interferon; interleukin 10; interleukin 12; interleukin 12 receptor; interleukin 2; interleukin 6; lipopolysaccharide; messenger RNA; Staphylococcus enterotoxin A; STAT4 protein; transcription factor FOXP3; tumor necrosis factor alpha; enterotoxin; enterotoxin A, Staphylococcal; adipose tissue derived mesenchymal stem cell; animal cell; animal experiment; animal model; animal tissue; antibo…	Japan Society for the Promotion of Science, JSPS: 26460517											Lowy, F.D., Staphylococcus aureus infections (1998) N Engl J Med, 339, pp. 520-532. , http://dx.doi.org/10.1056/NEJM199808203390806; Marrack, P., Kappler, J., The staphylococcal enterotoxins and their relatives (1990) Science, 248, pp. 705-711. , http://dx.doi.org/10.1126/science.2185544; Mollick, J.A., Cook, R.G., Rich, R.R., Class II MHC molecules are specific receptors for staphylococcus enter…	Nakane, A.; Department of Microbiology and Immunology, Hirosaki University Graduate School of MedicineJapan		American Society for Microbiology	00199567		INFIB	26099581	English	Infect. Immun.	Article	Final	All Open Access, Bronze, Green	Scopus	2-s2.0-84939511769
Aslani S., Rahbarghazi R., Rahimzadeh S., Rajabi H., Abhari A., Sakhinia E.	57202505339;48861755500;57202310458;57205025316;55445695800;9247088300;	Dynamic of miRNA-101a-3p and miRNA-200a during induction of osteoblast differentiation in adipose-derived mesenchymal stem cells	2020	International Journal of Molecular and Cellular Medicine	9	2		140	145			10.22088/IJMCM.BUMS.9.2.140	https://www.scopus.com/inward/record.uri?eid=2-s2.0-85090948466&doi=10.22088%2fIJMCM.BUMS.9.2.140&partnerID=40&md5=c4d4a49ecb8743fddd2fc19078747d03	Department of Biochemistry and Clinical Laboratories, School of Medicine, Tabriz University of Medical Sciences, Tabriz, Iran; Stem Cell Research Center, Tabriz University of Medical Sciences, Tabriz, Iran; Department of Applied Cell Sciences, Tabriz University of Medical Sciences, Tabriz, Iran; Department of Medical Genetics, School of Medicine, Tabriz University of Medical Sciences, Tabriz, Iran	Aslani, S., Department of Biochemistry and Clinical Laboratories, School of Medicine, Tabriz University of Medical Sciences, Tabriz, Iran, Stem Cell Research Center, Tabriz University of Medical Sciences, Tabriz, Iran; Rahbarghazi, R., Department of Applied Cell Sciences, Tabriz University of Medical Sciences, Tabriz, Iran; Rahimzadeh, S., Department of Biochemistry and Clinical Laboratories, Sch…	miRNAs are known as the cellular phenomena regulators that exert their effects in post-transcriptional level. Recent studies highlight the role of miRNAs in mesenchymal stem cells differentiation into osteoblasts. The purpose of this study was to recognize the pattern of miRNA-101a-3p and miRNA-200a expression during osteoblastic differentiation of human adipose tissue-derived mesenchymal stem ce…	Adipose-derived-mesenchymal stem cells; MiRNA-101a-3p; MiRNA-200a; Osteoblast-like differentiation; Transcription		Tabriz University of Medical Sciences, TUOMS	This study was supported by a grant (No:IR.TBZMED.REC.1396.640) from Tabriz University of Medical Sciences. Conflict of interest Authors declare no conflict of interest.										Pisani, P., Renna, M.D., Conversano, F., Major osteoporotic fragility fractures: Risk factor updates and societal impact (2016) World J Orthop, 7 (3), pp. 171-181; Alwahhabi, B.K., Alsuwaine, B.A., Long-term use of bisphosphonates in osteoporosis (2017) Saudi Med J, 38 (6), pp. 604-608; Li, K.-C., Chang, Y.-H., Yeh, C.-L., Healing of osteoporotic bone defects by baculovirus-engineered bone marrow…	Abhari, A.; Department of Biochemistry and Clinical Laboratories, Iran; email: abharial@tbzmed.ac.ir		Babol University of Medical Sciences	22519637				English	Int. J. Mol. Cell. Med.	Article	Final		Scopus	2-s2.0-85090948466
Aso K., Tsuruhara A., Takagaki K., Oki K., Ota M., Nose Y., Tanemura H., Urushihata N., Sasanuma J., Sano M., Hirano A., Aso R., McGhee J.R., Fujihashi K.	55636777600;57132815000;55587975600;55588005400;57132108400;57132161900;57132515600;57133132900;57214388882;57132005500;57132109700;57132695200;35464802500;7006584871;	Adipose-derived mesenchymal stem cells restore impaired mucosal immune responses in aged mice	2016	PLoS ONE	11	2	e0148185				17	10.1371/journal.pone.0148185	https://www.scopus.com/inward/record.uri?eid=2-s2.0-84959036843&doi=10.1371%2fjournal.pone.0148185&partnerID=40&md5=aa1badf75a89d98ef6871528c82cc92f	Department of Pediatric Dentistry, University of Alabama at Birmingham, Birmingham, AL, United States; BioMimetics Sympathies Inc., Tokyo, Japan; Department of Neurosurgery, Shinyurigaoka General Hospital, Kawasaki, Japan; Sunfield Clinic, Koto-ku, Tokyo, Japan	Aso, K., Department of Pediatric Dentistry, University of Alabama at Birmingham, Birmingham, AL, United States; Tsuruhara, A., Department of Pediatric Dentistry, University of Alabama at Birmingham, Birmingham, AL, United States; Takagaki, K., BioMimetics Sympathies Inc., Tokyo, Japan; Oki, K., BioMimetics Sympathies Inc., Tokyo, Japan; Ota, M., BioMimetics Sympathies Inc., Tokyo, Japan; Nose, Y.…	It has been shown that adipose-derived mesenchymal stem cells (AMSCs) can differentiate into adipocytes, chondrocytes and osteoblasts. Several clinical trials have shown the ability of AMSCs to regenerate these differentiated cell types. Age-associated dysregulation of the gastrointestinal (GI) immune system has been well documented. Our previous studies showed that impaired mucosal immunity in t…		gamma interferon; immunoglobulin A; immunoglobulin G antibody; interleukin 4; cholera toxin; gamma interferon; interleukin 4; secretory immunoglobulin; adipose derived stem cell; adult; aged; antibody response; Article; CD4+ T lymphocyte; clinical effectiveness; controlled study; cytokine production; cytokine response; enzyme linked immunosorbent assay; gastrointestinal mucosa; immune response; i…												Castle, S.C., Clinical relevance of age-related immune dysfunction (2000) Clin Infect Dis., 31 (2), pp. 578-585. , 10987724 Epub 2000/09/15; Linton, P.J., Dorshkind, K., Age-related changes in lymphocyte development and function (2004) Nat Immunol., 5 (2), pp. 133-139. , 14749784 Epub 2004/01/30; Murray, C.J., Lopez, A.D., Mortality by cause for eight regions of the world: Global burden of diseas…			Public Library of Science	19326203		POLNC	26840058	English	PLoS ONE	Article	Final	All Open Access, Gold, Green	Scopus	2-s2.0-84959036843
Atalla S.S., Saleh H.A., Gawad S.A., Mohamed H.	24173299400;57206194991;57189382307;57197737735;	Histological study on the effect of adipose tissue-derived mesenchymal stem cells on the testis of chemically induced castration model by calcium chloride in adult albino rats	2017	Egyptian Journal of Histology	40	4		486	498		3	10.21608/EJH.2018.5516	https://www.scopus.com/inward/record.uri?eid=2-s2.0-85055836567&doi=10.21608%2fEJH.2018.5516&partnerID=40&md5=697e3680e7ca8e01dc9defafc3155ae5	Department of Histology and Cell Biology, Faculty of Medicine, Ain Shams University, Cairo, Egypt	Atalla, S.S., Department of Histology and Cell Biology, Faculty of Medicine, Ain Shams University, Cairo, Egypt; Saleh, H.A., Department of Histology and Cell Biology, Faculty of Medicine, Ain Shams University, Cairo, Egypt; Gawad, S.A., Department of Histology and Cell Biology, Faculty of Medicine, Ain Shams University, Cairo, Egypt; Mohamed, H., Department of Histology and Cell Biology, Faculty…	Background: Male infertility is considered a major cause of couple infertility as it represents 25-50% of infertility cases. In addition, non-obstructive azoospermia (NOA) represents 10% of all infertile men. There is no definite curable treatment for such cases. Aim of the work: To evaluate the therapeutic role of adipose tissue-derived mesenchymal stem cells (ADMSCs) in the treatment of CaCl2 c…	Adipose-tissue derived mesenchymal stem cells; CaCl2; Calcium Chloride; Histology; NOA; Non obstructive azoospermia; Rats													Paul, R., Fahd, N., Yulian, Z., Effects of pharmaceutical medications on Male fertility (2012) J Reprod Infertil, 13 (1), pp. 3-11; Gianpiero, Palermo, D., Kocent, J., Monahan, D., Queenie, V., Zev, R., Treatment of Male infertility methods and protocols (2014) Methods in Molecular Biology, 1154, pp. 385-405; Kumar, R., Medical management of non-obstructive azoospermia (2013) Clinics, 68 (S1), pp…	Gawad, S.A.; Department of Histology and Cell Biology, Egypt; email: saraelsebay@yahoo.com		Egyptian Society of Histology and Cytology	11100559				English	Egypt. J. Histol.	Article	Final		Scopus	2-s2.0-85055836567
Atashi F., Jaconi M.E.E., Pittet-Cuénod B., Modarressi A.	56539999600;7003356571;7004244518;25228655800;	Autologous platelet-rich plasma: A biological supplement to enhance adipose-derived mesenchymal stem cell expansion	2015	Tissue Engineering - Part C: Methods	21	3		253	262		56	10.1089/ten.tec.2014.0206	https://www.scopus.com/inward/record.uri?eid=2-s2.0-84924226850&doi=10.1089%2ften.tec.2014.0206&partnerID=40&md5=fdd3f02ec12bbe1bccfd91555ad40788	Department of Plastic, Reconstructive and Aesthetic Surgery, University Hospitals of Geneva (HUG), Geneva University, Geneva, Switzerland; Department of Pathology and Immunology, Faculty of Medicine, Geneva University, Geneva, Switzerland	Atashi, F., Department of Plastic, Reconstructive and Aesthetic Surgery, University Hospitals of Geneva (HUG), Geneva University, Geneva, Switzerland; Jaconi, M.E.E., Department of Pathology and Immunology, Faculty of Medicine, Geneva University, Geneva, Switzerland; Pittet-Cuénod, B., Department of Plastic, Reconstructive and Aesthetic Surgery, University Hospitals of Geneva (HUG), Geneva Univer…	Currently the use of non-autologous cell culture media (e.g., animal-derived or allogeneic serum) for clinical applications of mesenchymal stem cells (MSCs) is criticized by regulatory agencies. Autologous platelet-rich plasma (PRP) is proposed as a safer alternative medium supplement for adipose-derived mesenchymal stem cells (AT-MSC) culture. To study its efficiency on cell proliferation, AT-MS…		Cell proliferation; Chromosomes; Cost effectiveness; Flowcharting; Mammals; Plasma (human); Platelets; Stem cells; Adipose-derived mesenchymal stem cells; Biological supplements; Clinical application; Effective concentration; Good Manufacturing Practices; Mesenchymal stem cell; Non-autologous cells; Platelet-rich plasma; Animal cell culture; adipose derived stem cell; Article; blood cell; cell cu…	#310030-120751											Braghirolli, D.I., Zamboni, F., Chagastelles, P.C., Moura, D.J., Saffi, J., Henriques, J.A., Bio-electrospraying of human mesenchymal stem cells: An alternative for tissue engineering (2013) Biomicrofluidics, 7, p. 44130; Rahman, M.M., Subramani, J., Ghosh, M., Denninger, J.K., Takeda, K., Fong, G.H., CD13 promotes mesenchymal stem cell-mediated regeneration of ischemic muscle (2014) Front Physio…	Modarressi, A.; Department of Plastic, Switzerland; email: ali.modarressi@hcuge.ch		Mary Ann Liebert Inc.	19373384			25025830	English	Tissue Eng. Part. C Methods	Article	Final	All Open Access, Green	Scopus	2-s2.0-84924226850
Atia M.M., Alghriany A.A.I.	56371595000;57224211446;	Adipose-derived mesenchymal stem cells rescue rat hippocampal cells from aluminum oxide nanoparticle-induced apoptosis via regulation of P53, Aβ, SOX2, OCT4, and CYP2E1	2021	Toxicology Reports	8			1156	1168		1	10.1016/j.toxrep.2021.06.003	https://www.scopus.com/inward/record.uri?eid=2-s2.0-85107275188&doi=10.1016%2fj.toxrep.2021.06.003&partnerID=40&md5=c0068f49517c14163e569b6785d94468	Laboratory of Molecular Cell Biology, Department of Zoology, Faculty of Science, Assiut University, Egypt	Atia, M.M., Laboratory of Molecular Cell Biology, Department of Zoology, Faculty of Science, Assiut University, Egypt; Alghriany, A.A.I., Laboratory of Molecular Cell Biology, Department of Zoology, Faculty of Science, Assiut University, Egypt	Mesenchymal stem cells (MSCs) possess a preventive capacity against free radical toxicity in various tissues. The present study aimed to demonstrate the reformative and treatment roles of adipose-derived MSCs (AD-MSCs) against severe toxicity in the hippocampal cells of the brain caused by aluminum oxide nanoparticles (Al2O3-NPs). Rats were divided into five experimental groups: an untreated cont…	Adipose-Derived mesenchymal stem cells; Aluminum oxide nanoparticles; Apoptosis; Hippocampal cells	aluminum oxide nanoparticle; amine oxidase (flavin containing) isoenzyme A; amine oxidase (flavin containing) isoenzyme B; amyloid beta protein; caspase 3; CD34 antigen; cytochrome P450 2E1; octamer transcription factor 4; peroxide; protein p53; receptor type tyrosine protein phosphatase C; transcription factor Sox2; adult; animal cell; animal experiment; animal model; animal tissue; apoptosis; A…	Assiut University, AU	This work was facilitated by the laboratory of Molecular Cell Biology of the Zoology Department of the Faculty of Science. We thank the electron microscopy unit in the Faculty of Science of Assiut University, Egypt, for their assistance.										Balasubramanyam, A., Sailaja, N., Mahboob, M., Rahman, M.F., Misra, S., Hussain, S.M., Evaluation of genotoxic effects of oral exposure to Aluminum oxide nanomaterials in rat bone marrow (2009) Mutat Res. Genet Toxicol. Environ. Mutagen., 676 (1); Monteiro-Riviere, N.A., Oldenburg, S.J., Inman, A.O., Interactions of aluminum nanoparticles with human epidermal keratinocytes (2010) J. Appl. Toxicol…	Atia, M.M.; Mona Mohamed Atia, Egypt; email: monatia@aun.edu.eg		Elsevier Inc.	22147500				English	Toxicol. Rep.	Article	Final	All Open Access, Gold, Green	Scopus	2-s2.0-85107275188
Avritscher R., Abdelsalam M.E., Javadi S., Ensor J., Wallace M.J., Alt E., Madoff D.C., Vykoukal J.V.	6507001300;55883600900;20433766200;12754105300;35270772600;57213247750;7004249344;6602645138;	Percutaneous intraportal application of adipose tissue-derived mesenchymal stem cells using a balloon occlusion catheter in a porcine model of liver fibrosis	2013	Journal of Vascular and Interventional Radiology	24	12		1871	1878		13	10.1016/j.jvir.2013.08.022	https://www.scopus.com/inward/record.uri?eid=2-s2.0-84888286882&doi=10.1016%2fj.jvir.2013.08.022&partnerID=40&md5=dc16dc68d637f78f1b4041feddfb8260	Department of Diagnostic Radiology, Interventional Radiology Section, University of Texas M.D. Anderson Cancer Center, 1515 Holcombe Boulevard, Houston, TX 77030, United States; Department of Biostatistics, University of Texas, M.D. Anderson Cancer Center, 1515 Holcombe Boulevard, Houston, TX 77030, United States; Department of Molecular Pathology, University of Texas, M.D. Anderson Cancer Center…	Avritscher, R., Department of Diagnostic Radiology, Interventional Radiology Section, University of Texas M.D. Anderson Cancer Center, 1515 Holcombe Boulevard, Houston, TX 77030, United States; Abdelsalam, M.E., Department of Diagnostic Radiology, Interventional Radiology Section, University of Texas M.D. Anderson Cancer Center, 1515 Holcombe Boulevard, Houston, TX 77030, United States; Javadi, S…	Purpose To investigate the safety and effectiveness of a novel endovascular approach for therapeutic cell delivery using a balloon occlusion catheter in a large animal model of liver fibrosis. Materials and Methods Transcatheter arterial embolization with ethiodized oil (Ethiodol) and ethanol was used to induce liver damage in 11 pigs. Mesenchymal stem cells (MSCs) were harvested from adipose tis…		alanine aminotransferase; albumin; alcohol; alkaline phosphatase; aspartate aminotransferase; bilirubin; ethiodized oil; green fluorescent protein; sodium chloride; adipose derived mesenchymal stem cell transplantation; adipose derived stem cell; adipose tissue; animal cell; animal experiment; animal model; animal tissue; article; artificial embolism; autopsy; cell culture; cell isolation; cell t…	National Institutes of Health, NIH; National Cancer Institute, NCI: P30CA016672; Society of Interventional Radiology Foundation, SIRF	This study was funded by grants from the Society of Interventional Radiology Foundation, the John S. Dunn Research Foundation, and the National Institutes of Health through M.D. Anderson Cancer Center Support Grant CA016672.										Sakaida, I., Terai, S., Yamamoto, N., Transplantation of bone marrow cells reduces CCl4-induced liver fibrosis in mice (2004) Hepatology, 40, pp. 1304-1311; Terai, S., Ishikawa, T., Omori, K., Improved liver function in patients with liver cirrhosis after autologous bone marrow cell infusion therapy (2006) Stem Cells, 24, pp. 2292-2298; Am Esch, J.S., Schmelzle, M., Furst, G., Infusion of CD133+ …	Avritscher, R.; Department of Diagnostic Radiology, 1515 Holcombe Boulevard, Houston, TX 77030, United States; email: rony.avritscher@mdanderson.org			10510443		JVIRE	24144538	English	J. Vasc. Intervent. Radiol.	Article	Final		Scopus	2-s2.0-84888286882
Awadalla A., Hussein A.M., Ali M., Barakat N., Hamam E.T., Magar R.W., Shokeir A.A.	53881091500;56590274900;57204500689;57195363396;57214100042;57222094518;7005833131;	Possible mechanisms for the renoprotective action of adipose-derived mesenchymal stem cells with CD44-targeted hyaluronic acid against renal ischemia	2021	Life Sciences	272		119221				2	10.1016/j.lfs.2021.119221	https://www.scopus.com/inward/record.uri?eid=2-s2.0-85101335029&doi=10.1016%2fj.lfs.2021.119221&partnerID=40&md5=eefa2f2e55fa727d66f579b986052610	Center of Excellence and Cancer Genome, Mansoura Urology and Nephrology Center35516, Egypt; Medical Physiology Department, Faculty of Medicine, Mansoura University, Mansoura, 35516, Egypt; Biochemistry Division, Chemistry Department, Faculty of Sciences, Zagazig University, Zagazig, 44519, Egypt; Urology and Nephrology Center, Mansoura University, Mansoura, 35516, Egypt; Clinical Pathology-Immuno…	Awadalla, A., Center of Excellence and Cancer Genome, Mansoura Urology and Nephrology Center35516, Egypt; Hussein, A.M., Medical Physiology Department, Faculty of Medicine, Mansoura University, Mansoura, 35516, Egypt; Ali, M., Biochemistry Division, Chemistry Department, Faculty of Sciences, Zagazig University, Zagazig, 44519, Egypt; Barakat, N., Urology and Nephrology Center, Mansoura University…	The present study aimed to investigate the invitro preconditioning of adipose-derived mesenchymal stem cells (ADMSCs) with CD44-targeted hyalournic acid (HA) on ischemic kidney injury in rats. Ninety male Sprague Dawley rats were randomly allocated into the following groups; i) sham group, ii) control group: rats exposed to 45 min left renal ischemia with saline treatment, iii) HA group as contro…	Adipose mesenchymal stem cells; Hyaluronic acid; Renal ischemia/reperfusion injury	beta catenin; collagen type 1; creatinine; fibronectin; glutathione; Hermes antigen; hyaluronic acid; inducible nitric oxide synthase; malonaldehyde; microRNA; microRNA 10a; microRNA 17 5p; microRNA 21; nitrogen; protein bcl 2; superoxide dismutase; transforming growth factor beta1; unclassified drug; urea; vasculotropin; Wnt protein; hyaluronic acid; microRNA; mirn21 microRNA, rat; adipose deriv…	Ministry of Higher Education, MOHE: CEP1-031-MANS; Mansoura University	This work was funded by Ministry of Higher Education , Egypt for funding this work (grant # CEP1-031-MANS ). Ahmed A. Shokeir was supported by Urology and Nephrology Center, Mansoura University, Egypt.										Palant, C.E., Amdur, R.L., Chawla, L.S., Long-term consequences of acute kidney injury in the perioperative setting (2017) Current Opinion in Anesthesiology, 30 (1), pp. 100-104; Elsaid, F.H., Khalil, A.A., Ibrahim, E.M., Effects of exercise and stevia on renal ischemia/reperfusion injury in rats (2019) Acta Sci. Pol. Technol. Aliment., 18 (3); Sharfuddin, A.A., Molitoris, B.A., Pathophysiology o…	Hussein, A.M.; Medical Physiology Department, Egypt; email: menhag@mans.edu.eg		Elsevier Inc.	00243205		LIFSA	33609543	English	Life Sci.	Article	Final		Scopus	2-s2.0-85101335029
Ayala-Cuellar A.P., Kim C.-W., Hwang K.-A., Kang J.-H., Lee G., Cho J., Choi K.-C.	57206725468;56586994900;46961279100;24352121700;55521051000;16052344800;7403949681;	Characterization of canine adipose tissue-derived mesenchymal stem cells immortalized by SV40-T retrovirus for therapeutic use	2019	Journal of Cellular Physiology	234	9		16630	16642		2	10.1002/jcp.28338	https://www.scopus.com/inward/record.uri?eid=2-s2.0-85061894141&doi=10.1002%2fjcp.28338&partnerID=40&md5=02a535c004e284e48c02f58a94cea935	Laboratory of Biochemistry and Immunology, College of Veterinary Medicine, Chungbuk National University, Cheongju, Chungbuk, South Korea; Laboratory of Veterinary Internal Medicine and Neuroendocrinology, College of Veterinary Medicine, Chungbuk National University, Cheongju, Chungbuk, South Korea; Department of Neurology, Institute for Cell Engineering, Johns Hopkins University School of Medicin…	Ayala-Cuellar, A.P., Laboratory of Biochemistry and Immunology, College of Veterinary Medicine, Chungbuk National University, Cheongju, Chungbuk, South Korea; Kim, C.-W., Laboratory of Biochemistry and Immunology, College of Veterinary Medicine, Chungbuk National University, Cheongju, Chungbuk, South Korea; Hwang, K.-A., Laboratory of Biochemistry and Immunology, College of Veterinary Medicine, C…	Canine mesenchymal stem cells (cMSCs) are gaining popularity in the veterinary field as a regenerative therapy. But, their limited culture lifespan makes it an obstacle for preclinical investigation and therapeutic use. In this study, primary canine adipose tissue-derived MSCs (PCAT-MSCs) were isolated from adipose tissue and were transfected with the SV40-T retrovirus resulting in a life-extende…	canine stem cells; differentiation; mesenchymal stem cells; osteogenesis; SV40-T	Hermes antigen; retrovirus vector; Thy 1 membrane glycoprotein; transcription factor NANOG; transcription factor osterix; transcription factor Sox2; adipose tissue; animal cell; animal tissue; Article; bone development; Canis; cell differentiation; cell immortalization; cell isolation; cell population; cell structure; chondrogenesis; colony formation; controlled study; fibroblast; genetic transfe…	Ministry of Science, ICT and Future Planning, MSIP: 2017K1A4A3014959, 317021–03‐1‐CG000; Korea Institute of Planning and Evaluation for Technology in Food, Agriculture, Forestry and Fisheries, iPET; National Research Foundation of Korea, NRF; Ministry of Science ICT and Future Planning, MSIP: 03-1-CG000, 317021	This study was supported by the Global Research and Development Center (GRDC) Program through the National Research Foundation of Korea (NRF) funded by the Ministry of Science and ICT (2017K1A4A3014959). In addition, this study was also supported by a Grant (No. 317021?03-1-CG000) from Korea Institute of Planning and Evaluation for technology in Food, Agriculture and Forestry, Republic of Korea.	This study was supported by the Global Research and Development Center (GRDC) Program through the National Research Foundation of Korea (NRF) funded by the Ministry of Science and ICT (2017K1A4A3014959). In addition, this study was also supported by a Grant (No. 317021–03‐1‐CG000) from Korea Institute of Planning and Evaluation for technology in Food, Agriculture and Forestry, Republic of Korea.									Amand, M.M., Hanover, J.A., Shiloach, J., A comparison of strategies for immortalizing mouse embryonic fibroblasts (2016) Journal of Biological Methods, 3 (2); Ankrum, J.A., Ong, J.F., Karp, J.M., Mesenchymal stem cells: Immune evasive, not immune privileged (2014) Nature Biotechnology, 32 (3), pp. 252-260; Araki-Sasaki, K., Ohashi, Y., Sasabe, T., Hayashi, K., Watanabe, H., Tano, Y., Handa, H., …	Cho, J.; Department of Dental Regenerative Biotechnology, South Korea; email: jcho@snu.ac.kr		Wiley-Liss Inc.	00219541		JCLLA		English	J. Cell. Physiol.	Article	Final		Scopus	2-s2.0-85061894141
Ayanoğlu F.B., Elçin A.E., Elçin Y.M.	57205683170;8402548100;6602822937;	Evaluation of the stability of standard reference genes of adipose-derived mesenchymal stem cells during in vitro proliferation and differentiation	2020	Molecular Biology Reports	47	3		2109	2122		4	10.1007/s11033-020-05311-y	https://www.scopus.com/inward/record.uri?eid=2-s2.0-85079718351&doi=10.1007%2fs11033-020-05311-y&partnerID=40&md5=f910cc24f77a6d9d08eea127b05a8756	Tissue Engineering, Biomaterials and Nanobiotechnology Laboratory, Ankara University Faculty of Science, and Ankara University Stem Cell Institute, Ankara, Turkey; Biovalda Health Technologies, Inc., Ankara, Turkey	Ayanoğlu, F.B., Tissue Engineering, Biomaterials and Nanobiotechnology Laboratory, Ankara University Faculty of Science, and Ankara University Stem Cell Institute, Ankara, Turkey; Elçin, A.E., Tissue Engineering, Biomaterials and Nanobiotechnology Laboratory, Ankara University Faculty of Science, and Ankara University Stem Cell Institute, Ankara, Turkey; Elçin, Y.M., Tissue Engineering, Biomateri…	Mesenchymal stem cells (MSCs) from a variety of sources are being used in pre-clinical and clinical studies. The choice of optimal source for treatment of diseases requires quantitative evaluation of self-renewal, proliferation and differentiation potencies of MSCs. For this purpose, quantitative real-time polymerase chain reaction (qRT-PCR) technique is used to determine the expression of genes.…	Adipose mesenchymal stem cells; Housekeeping gene; In vitro differentiation; Quantitative real time polymerase chain reaction; Standard reference gene	Article; cell culture; cell differentiation; cell function; cell proliferation; colony forming unit; controlled study; DNA synthesis; EF1a gene; flow cytometry; GAPDH gene; gene; gene expression; genetic identification; genetic selection; genetic stability; human; human cell; immunohistochemistry; in vitro study; measurement accuracy; mesenchymal stem cell; real time polymerase chain reaction; RN…		We thank Biovalda Health Technologies, Inc. for kindly permitting the use of the PCR equipments.										Cossu, G., Birchall, M., Brown, T., De Coppi, P., Culme-Seymour, E., Gibbon, S., Hitchcock, J., Morris, S., Lancet commission: stem cells and regenerative medicine (2018) Lancet, 391, pp. 883-910. , PID: 28987452; Tewary, M., Shakiba, N., Zandstra, P.W., Stem cell bioengineering: building from stem cell biology (2018) Nat Rev Genet, 19, pp. 595-614. , COI: 1:CAS:528:DC%2BC1cXhsVKrtbjO, PID: 30089…	Elçin, Y.M.; Tissue Engineering, Turkey; email: elcinmurat@gmail.com		Springer	03014851		MLBRB	32065324	English	Mol. Biol. Rep.	Article	Final		Scopus	2-s2.0-85079718351
Azam M., Ghufran H., Butt H., Mehmood A., Ashfaq R., Ilyas A.M., Ahmad M.R., Riazuddin S.	57209781912;57215364154;57194767700;55337859800;57208592442;57288392600;57221604178;57210225043;	Curcumin preconditioning enhances the efficacy of adipose-derived mesenchymal stem cells to accelerate healing of burn wounds	2021	Burns and Trauma	9		A1370				1	10.1093/burnst/tkab021	https://www.scopus.com/inward/record.uri?eid=2-s2.0-85116559237&doi=10.1093%2fburnst%2ftkab021&partnerID=40&md5=fe6f0d36e52ad3d69660754e9b88eb91	National Centre of Excellence in Molecular Biology, University of the Punjab, 87-West Canal Bank Road, Lahore, Pakistan; Jinnah Burn and Reconstructive Surgery Centre, Quaid-i-Azam Campus, Maulana Shaukat Ali Rd, Lahore, Pakistan	Azam, M., National Centre of Excellence in Molecular Biology, University of the Punjab, 87-West Canal Bank Road, Lahore, Pakistan; Ghufran, H., National Centre of Excellence in Molecular Biology, University of the Punjab, 87-West Canal Bank Road, Lahore, Pakistan; Butt, H., National Centre of Excellence in Molecular Biology, University of the Punjab, 87-West Canal Bank Road, Lahore, Pakistan; Meh…	Background: Following recent findings from our group that curcumin preconditioning augments the therapeutic efficacy of adipose-derived stem cells in the healing of diabetic wounds in rats, we aimed to investigate the regenerative effects of curcumin preconditioned adipose-derived mesenchymal stem cells (ASCs) for better recovery of acid inflicted burns in this study. Methods: ASCs were precondit…	Acidic burn; Adipose-derived stem cells; Curcumin preconditioning; Wound healing	beta actin; buprenorphine; collagen type 1; collagen type 1 alpha 1; copper zinc superoxide dismutase; curcumin; endoglin; fibroblast growth factor 2; hypoxia inducible factor 1alpha; interleukin 1beta; interleukin 6; ketamine; scatter factor; Thy 1 membrane glycoprotein; transforming growth factor beta1; tumor necrosis factor; unclassified drug; vasculotropin; xylazine; adipocyte; adipose derive…												Stokes, M, Johnson, W., Burns in the third world: an unmet need (2017) Ann Burns Fire Disasters, 30, pp. 243-246; Hardwicke, J, Hunter, T, Staruch, R, Moiemen, N., Chemical burns–an historical comparison and review of the literature (2012) Burns, 38, pp. 383-387; Das, KK, Olga, L, Peck, M, Morselli, PG, Salek, A., Management of acid burns: experience from Bangladesh (2015) Burns, 41, pp. 484-492;…	Riazuddin, S.; National Centre of Excellence in Molecular Biology, 87-West Canal Bank Road, Pakistan; email: riazuddin@aimrc.org		Oxford University Press	23213876				English	Burns and Trauma	Article	Final	All Open Access, Gold, Green	Scopus	2-s2.0-85116559237
Babaei A., Baghi H.B., Nezhadi A., Jamalpoor Z.	57214602334;57218222797;40461939300;55324550400;	In vitro anti-cancer activity of adipose-derived mesenchymal stem cells increased after infection with oncolytic reovirus	2021	Advanced Pharmaceutical Bulletin	11	2		361	370		2	10.34172/apb.2021.034	https://www.scopus.com/inward/record.uri?eid=2-s2.0-85103158405&doi=10.34172%2fapb.2021.034&partnerID=40&md5=c05bd66b9a52af287d05a2b660a9b13a	Trauma Research Center, Aja University of Medical Sciences, Tehran, Iran; Infectious and Tropical Diseases Research Center, Tabriz University of Medical Sciences, Tabriz, Iran; Immunology Research Center, Tabriz University of Medical Sciences, Tabriz, Iran; Neuroscience Research Center, Aja University of Medical Sciences, Tehran, Iran	Babaei, A., Trauma Research Center, Aja University of Medical Sciences, Tehran, Iran; Baghi, H.B., Infectious and Tropical Diseases Research Center, Tabriz University of Medical Sciences, Tabriz, Iran, Immunology Research Center, Tabriz University of Medical Sciences, Tabriz, Iran; Nezhadi, A., Neuroscience Research Center, Aja University of Medical Sciences, Tehran, Iran; Jamalpoor, Z., Trauma R…	Purpose: Reovirus type 3 Dearing (ReoT3D), a wild type oncolytic virus (OV) from the Reoviridae family, kills KRAS mutant cancer cells. However, the use of OVs has faced with some limitations such as immune responses, and delivery of OVs to the tumor sites in systemic therapy. To solve this, and also to increase the anti-cancer effects of these OVs, mesenchymal stem cells (MSCs) might be used as …	Glioblastoma cancer; Mesenchymal stem cell; Oncolytic virus; Reovirus type 3 Dearing	caspase 3; caspase 8; oncolytic reovirus; protein Bax; protein Bid; protein p21; protein p53; tumor necrosis factor related apoptosis inducing ligand; adipose derived stem cell; animal cell; antineoplastic activity; apoptosis; Article; cell cycle S phase; cell differentiation; cell migration; colony forming unit; controlled study; cytotoxicity; drug delivery system; G1 phase cell cycle checkpoint…	Aja University of Medical Sciences: 97000676	We thank Aja University of Medical Sciences for financial supports [grant number: 97000676].										Tamimi, AF, Juweid, M., Epidemiology and outcome of glioblastoma (2017) Glioblastoma, pp. 143-153. , De Vleeschouwer S, ed. Brisbane, AU: Codon Publications; Thakkar, JP, Dolecek, TA, Horbinski, C, Ostrom, QT, Lightner, DD, Barnholtz-Sloan, JS, Epidemiologic and molecular prognostic review of glioblastoma (2014) Cancer Epidemiol Biomarkers Prev, 23 (10), pp. 1985-1996; Ostrom, QT, Gittleman, H, F…	Jamalpoor, Z.; Trauma Research Center, Iran; email: z.jamalpoor@ajaums.ac.ir		Tabriz University of Medical Sciences	22285881				English	Adv. Pharm. Bull.	Article	Final	All Open Access, Gold	Scopus	2-s2.0-85103158405
Babaki D., Amoako K., Bahrami A.R., Yaghoubi S., Mirahmadi M., Matin M.M.	57217120573;43860989000;7003277389;57221123676;55260367600;7006284926;	Mta enhances the potential of adipose-derived mesenchymal stem cells for dentin–pulp complex regeneration	2020	Materials	13	24	5712	1	11		1	10.3390/ma13245712	https://www.scopus.com/inward/record.uri?eid=2-s2.0-85098277659&doi=10.3390%2fma13245712&partnerID=40&md5=9d83126b7edf9aa6d9fd5958e8199b9d	Department of Biomedical Engineering, Tagliatela College of Engineering, University of New Haven, West Haven, CT 06516, United States; Department of Biology, Faculty of Science, Ferdowsi University of Mashhad, Mashhad, 9177948974, Iran; Industrial Biotechnology Research Group, Institute of Biotechnology, Ferdowsi University of Mashhad, Mashhad, 9177948974, Iran; Center for Cancer Research, Nation…	Babaki, D., Department of Biomedical Engineering, Tagliatela College of Engineering, University of New Haven, West Haven, CT 06516, United States; Amoako, K., Department of Biomedical Engineering, Tagliatela College of Engineering, University of New Haven, West Haven, CT 06516, United States; Bahrami, A.R., Department of Biology, Faculty of Science, Ferdowsi University of Mashhad, Mashhad, 917794…	The aim of the current study was to investigate the effects of mineral trioxide aggregate (MTA) on the proliferation and differentiation of human adipose-derived mesenchymal stem cells (Ad-MSCs) as a surrogate cell source in futuristic stem-cell-based endodontic therapies. Human Ad-MSCs and mesenchymal stem cells derived from bone marrow (BM-MSCs) were isolated from liposuction waste adipose tiss…	Mesenchymal stem cells; Mineral trioxide aggregate; Odontogenesis; Osteogenic differentiation	Biocompatibility; Bone; Cell proliferation; Flowcharting; Phosphatases; Polymerase chain reaction; Stem cells; Transcription; Adipose-derived mesenchymal stem cells; Alkaline phosphatase activity; Induction potential; Mesenchymal stem cell; Mineral trioxide aggregates; Mineralization potential; Optimal concentration; Quantitative reverse transcription-polymerase chain reaction; Cell culture	Ferdowsi University of Mashhad, FUM	Funding: This research was funded by Ferdowsi University of Mashhad.										Peters, O.A., Translational opportunities in stem cell-based endodontic therapy: Where are we and what are we missing? (2014) J. Endod, 40, pp. S82-S85. , [CrossRef] [PubMed]; Nosrat, A., Homayounfar, N., Oloomi, K., Drawbacks and unfavorable outcomes of regenerative endodontic treatments of necrotic immature teeth: A literature review and report of a case (2012) J. Endod, 38, pp. 1428-1434. , [C…	Matin, M.M.; Department of Biology, Iran; email: matin@um.ac.ir Matin, M.M.; Novel Diagnostics and Therapeutics Research Group, Iran; email: matin@um.ac.ir		MDPI AG	19961944				English	Mater.	Article	Final	All Open Access, Gold, Green	Scopus	2-s2.0-85098277659
Bader R., Ibrahim J.-N., Mourad A., Moussa M., Azoury J., Azoury J., Alaaeddine N.	57201600166;56263506600;57208760283;56725135800;57203592445;6507494335;6508239387;	Improvement of human sperm vacuolization and DNA fragmentation co-cultured with adipose-derived mesenchymal stem cell secretome: In vitro effect	2019	International Journal of Stem Cells	12	3		388	399		1	10.15283/ijsc19047	https://www.scopus.com/inward/record.uri?eid=2-s2.0-85076176169&doi=10.15283%2fijsc19047&partnerID=40&md5=c8f072ee7e09d9255cd83f593ddd0975	Azoury IVF Clinic, Mount Lebanon Hospital, Beirut, Lebanon; Regenerative Medicine and Inflammation Laboratory, Saint-Joseph University, Beirut, Lebanon; Lebanese University, Beirut, Lebanon; Department of Obstetrics and Gynecology, American University of Beirut Medical Center, Beirut, Lebanon; OB-GYN Department, Inova Fairfax Hospital, Falls Church, VI, United States; Neuroscience Research Scienc…	Bader, R., Azoury IVF Clinic, Mount Lebanon Hospital, Beirut, Lebanon, Regenerative Medicine and Inflammation Laboratory, Saint-Joseph University, Beirut, Lebanon; Ibrahim, J.-N., Lebanese University, Beirut, Lebanon; Mourad, A., Department of Obstetrics and Gynecology, American University of Beirut Medical Center, Beirut, Lebanon; Moussa, M., Regenerative Medicine and Inflammation Laboratory, Sa…	Background and Objectives: Oxidative stress (OS) is known to be an important factor of male infertility. Adipose-derived mesenchymal stem cells (AD-MSCs) are known to have immune-modulatory and anti-oxidant effects through their secretions, hence raising the idea of their potential benefit to improve sperm parameters. This study aims at investigating the effect of AD-MSCs conditioned medium (CM) …	Conditioned medium; Male infertility; Mesenchymal stem cells; Oxidative stress; Sperm	hydrogen peroxide; adipose derived stem cell; adult; Article; calcification; cell differentiation; cell structure; cell vacuole; cell viability; cellular secretion; comparative study; DNA fragmentation; human; human cell; human tissue; immunophenotyping; in vitro study; liposuction; male; mesenchymal stem cell; normal human; oxidative stress; sperm; sperm quality; spermatozoon motility												Inhorn, M.C., Patrizio, P., Infertility around the globe: New thinking on gender, reproductive technologies and global movements in the 21st century (2015) Hum Reprod Update, 21, pp. 411-426; Agarwal, A., Mulgund, A., Hamada, A., Chyatte, M.R., A unique view on male infertility around the globe (2015) Reprod Biol Endocrinol, 13, p. 37; Agarwal, A., Virk, G., Ong, C., du Plessis, S.S., Effect of o…	Alaaeddine, N.; Neuroscience Research Science, Lebanon; email: nada.aladdin@gmail.com		Sungkyunkwan University	20053606				English	Int. J. Stem Cells	Article	Final	All Open Access, Gold, Green	Scopus	2-s2.0-85076176169
Bae Y., Jung M.K., Mun J.Y., Mallick S., Song S.J., Kim D.M., Ko K.S., Han J., Choi J.S.	57146309400;55701234000;8654053900;55671600100;57211562137;57200168827;7202689236;34770178300;7501393645;	DQAsomes nanoparticles promote osteogenic differentiation of human adipose-derived mesenchymal stem cells	2018	Bulletin of the Korean Chemical Society	39	1		97	104		4	10.1002/bkcs.11355	https://www.scopus.com/inward/record.uri?eid=2-s2.0-85039982046&doi=10.1002%2fbkcs.11355&partnerID=40&md5=a2c8466264b72727210356eeea0fdb33	Department of Physiology, College of Medicine, Cardiovascular and Metabolic Disease Center, Inje University, Busan, 614-735, South Korea; Department of Convergence Medicine, University of Ulsan College of Medicine, Asan Institute for Life Sciences, Asan Medical Center, Seoul, South Korea; Department of Biomedical Laboratory Science, College of Health Science, Eulji University, Seongnam, 461-713, …	Bae, Y., Department of Physiology, College of Medicine, Cardiovascular and Metabolic Disease Center, Inje University, Busan, 614-735, South Korea; Jung, M.K., Department of Convergence Medicine, University of Ulsan College of Medicine, Asan Institute for Life Sciences, Asan Medical Center, Seoul, South Korea; Mun, J.Y., Department of Biomedical Laboratory Science, College of Health Science, Eulji…	Mesenchymal stem cells (MSCs) can self-renew and differentiate into multiple cell types. The delivery of drugs to MSCs is an important tool in the emerging fields of tissue regeneration and engineering. In this study, we determined the anticancer efficiency of DQAsomes, which displayed affinity toward human adipose-derived mesenchymal stem cells (AD-MSCs). Cytotoxicity assays were conducted to ex…	DQAsomes; Human adipose-derived mesenchymal stem cells; Osteoblast cells	Cells; Cytology; Flowcharting; Stem cells; Tissue; Tissue engineering; Tissue regeneration; DQAsomes; Flow cytometry analysis; Human adipose; Mesenchymal stem cell; Multiple cell types; Osteoblast cells; Osteogenic differentiation; Protein delivery systems; Cell culture	Ministry of Education: NRF-2016R1D1A1A09917141; National Research Foundation of Korea, NRF; Ministry of Education, Science and Technology, MEST: 2010-0020224	Acknowledgments. This research was supported by the Basic Science Research Program through the National Research Foundation of Korea (NRF) funded by the Ministry of Education (NRF-2016R1D1A1A09917141), and by the Priority Research Centers Program through the National Research Foundation of Korea (NRF) funded by the Ministry of Education, Science and Technology (2010-0020224).										Tautzenberger, A., Lorenz, S., Kreja, L., Zeller, A., Musyanovych, A., Schrezenmeier, H., (2010) Biomaterials, 31, p. 2064; Ferreira, L., Karp, J.M., Nobre, L., Langer, R., (2008) Cell Stem Cell, 3, p. 136; McMahon, J.M., Conroy, S., Lyons, M., Greiser, U.C., O’Sheastrappe, P., Howard, L., Murphy, M., O’Brien, T., (2006) Stem Cells Dev, 15, p. 87; Sudo, K., Kanno, M., Miharada, K., Ogawa, S., Hir…			Wiley Blackwell	02532964		BKCSD		English	Bull. Korean Chem. Soc.	Article	Final		Scopus	2-s2.0-85039982046
Bae Y., Lee Y.H., Lee S., Han J., Ko K.S., Choi J.S.	57146309400;56043936500;41861684400;34770178300;7202689236;7501393645;	Characterization of glycol chitosan grafted with low molecular weight polyethylenimine as a gene carrier for human adipose-derived mesenchymal stem cells	2016	Carbohydrate Polymers	153			379	390		12	10.1016/j.carbpol.2016.07.115	https://www.scopus.com/inward/record.uri?eid=2-s2.0-84982756976&doi=10.1016%2fj.carbpol.2016.07.115&partnerID=40&md5=0bfd830020e393d50954c155cc3c2ad4	Department of Biochemistry, College of Natural Sciences, Chungnam National University, Daejeon, 305-764, South Korea; Department of Internal Medicine, Sanggye Paik Hospital, Cardiovascular and Metabolic Disease Center, Inje UniversitySeoul 139-707, South Korea; Department of Physiology, College of Medicine, Cardiovascular and Metabolic Disease Center, Inje UniversityBusan 614-735, South Korea; Ce…	Bae, Y., Department of Physiology, College of Medicine, Cardiovascular and Metabolic Disease Center, Inje UniversityBusan 614-735, South Korea; Lee, Y.H., Department of Biochemistry, College of Natural Sciences, Chungnam National University, Daejeon, 305-764, South Korea; Lee, S., Cell Engineering for Origin Research Center 46-21, Susong-Dog, Jongno-GuSeoul 110-140, South Korea; Han, J., Departme…	Mesenchymal stem cells (MSCs) have a great capacity for self-renewal while still maintaining their multipotency, and can differentiate into a variety of cell types. The delivery of genes to a site of injury is a current and interesting field of gene therapy. In the present study, we describe a nonviral gene delivery carrier, glycol chitosan-methyl acrylate-polyethylenimine (GMP) polymer targeted …	Cellular uptake; Cytotoxicity; GMP polymer; Human AD-MSCs; Transfection	Cells; Chitin; Chitosan; Conjugated polymers; Cytology; Cytotoxicity; Efficiency; Flow cytometry; Flowcharting; Gene therapy; Gene transfer; Genes; Glycols; Molecular biology; Multilayers; Polymers; Proteins; Stem cells; AD-MSCs; Cellular uptake; Enhanced green fluorescent protein; Mesenchymal stem cell; Non-viral gene delivery; Osteogenic differentiation; Transfection; Transfection efficiency; C…	NRF-2013R1A1A2064737; National Research Foundation of Korea, NRF; Ministry of Education, Science and Technology, MEST: 2010-0020224	This research was supported by Basic Science Research Program through the National Research Foundation of Korea (NRF) funded by the Ministry of Education ( NRF-2013R1A1A2064737 ) and by the Priority Research Centers Program through the National Research Foundation of Korea (NRF) funded by the Ministry of Education, Science and Technology ( 2010-0020224 ). This work was also supported by research …										Al-Dosari, M.S., Gao, X., Nonviral gene delivery: Principle, limitations, and recent progress (2009) The AAPS Journal, 11 (4), pp. 671-681; Amand, H.L., Rydberg, H.A., Fornander, L.H., Lincoln, P., Norden, B., Esbjorner, E.K., Cell surface binding and uptake of arginine- and lysine-rich penetratin peptides in absence and presence of proteoglycans (2012) Biochimica et Biophysica Acta, 1818 (11), p…	Ko, K.S.; Department of Internal Medicine, South Korea; email: kskomd@paik.ac.kr		Elsevier Ltd	01448617		CAPOD	27561509	English	Carbohydr Polym	Article	Final		Scopus	2-s2.0-84982756976
Bae Y., Lee S., Green E.S., Park J.H., Ko K.S., Han J., Choi J.S.	57146309400;41861684400;57146426200;57218149884;7202689236;34770178300;7501393645;	Characterization of basic amino acids-conjugated PAMAM dendrimers as gene carriers for human adipose-derived mesenchymal stem cells	2016	International Journal of Pharmaceutics	501	1-2		75	86		16	10.1016/j.ijpharm.2016.01.063	https://www.scopus.com/inward/record.uri?eid=2-s2.0-84959386426&doi=10.1016%2fj.ijpharm.2016.01.063&partnerID=40&md5=a53309bb3c8962464d3bfaf8d52c0e1c	Department of Physiology, College of Medicine, Cardiovascular and Metabolic Disease Center, Inje University, Busan, 614-735, South Korea; Cell Engineering for Origin Research Center, 46-21, Susong-dog Jongno-gu, Seoul, 110-140, South Korea; Department of Biology, Salt Lake Community College, Salt Lake City, UT 84123, United States; Department of Biochemistry, College of Natural Sciences, Chungnam…	Bae, Y., Department of Physiology, College of Medicine, Cardiovascular and Metabolic Disease Center, Inje University, Busan, 614-735, South Korea; Lee, S., Cell Engineering for Origin Research Center, 46-21, Susong-dog Jongno-gu, Seoul, 110-140, South Korea; Green, E.S., Department of Biology, Salt Lake Community College, Salt Lake City, UT 84123, United States; Park, J.H., Department of Biochemi…	Since mesenchymal stem cells (MSCs) can self-renew and differentiate into multiple cell types, the delivery of genes to this type of cell can be an important tool in the emerging field of tissue regeneration and engineering. However, development of more efficient and safe nonviral vectors for gene delivery to stem cells in particular still remains a great challenge. In this study, we describe a g…	Cellular uptake; Conjugated PAMAM dendrimer; Differentiation; Human AD-MSC; Transfection	amino acid; dendrimer; enhanced green fluorescent protein; luciferase; plasmid DNA; polyamidoamine; amino acid; dendrimer; DNA; green fluorescent protein; PAMAM Starburst; adipogenesis; adipose derived mesenchymal stem cell; Article; bone development; cell differentiation; cellular distribution; complex formation; confocal microscopy; controlled study; cytotoxicity; cytotoxicity assay; flow cytom…	National Research Foundation of Korea, NRF; Ministry of Education, Science and Technology, MEST: 2010-0020224; Kementerian Pendidikan Malaysia, KPM: NRF-2013R1A1A2064737	This research was supported by Basic Science Research Program through the National Research Foundation of Korea (NRF) funded by the Ministry of Education ( NRF-2013R1A1A2064737 ) and by the Priority Research Centers Program through the National Research Foundation of Korea (NRF) funded by the Ministry of Education, Science and Technology ( 2010-0020224 ).										Amand, H.L., Rydberg, H.A., Fornander, L.H., Lincoln, P., Norden, B., Esbjorner, E.K., Cell surface binding and uptake of arginine- and lysine-rich penetratin peptides in absence and presence of proteoglycans (2012) Biochim. Biophys. Acta, 1818, pp. 2669-2678; Choi, J.S., Nam, K., Park, J.Y., Kim, J.B., Lee, J.K., Park, J.S., Enhanced transfection efficiency of PAMAM dendrimer by surface modifica…	Han, J.; Department of Physiology, South Korea; email: phyhanj@inje.ac.kr		Elsevier B.V.	03785173		IJPHD	26827918	English	Int. J. Pharm.	Article	Final		Scopus	2-s2.0-84959386426
Bae Y.C., Song J.S., Nam K.W., Kim J.H., Nam S.B.	14022515300;55292755300;57191269062;57233794400;13103116200;	Effects of increased proliferation of human adipose tissue-derived mesenchymal stem cells by sphingosylphosphorylcholine on the survival of cryopreserved fat grafts	2018	Archives of Biological Sciences	70	3		543	549		1	10.2298/ABS180220015B	https://www.scopus.com/inward/record.uri?eid=2-s2.0-85062338521&doi=10.2298%2fABS180220015B&partnerID=40&md5=34835b711eb32eb67ef5776e85e58cbb	Department of Plastic and Reconstructive Surgery, School of Medicine, Pusan National University, Busan, South Korea; Research Institute for Convergence of Biomedical Science and Technology, Pusan National University Yangsan Hospital, Yangsan, Gyeongsangnam-do, South Korea; Department of Plastic and Reconstructive Surgery, School of Medicine, Pusan National University, Pusan National University Ya…	Bae, Y.C., Department of Plastic and Reconstructive Surgery, School of Medicine, Pusan National University, Busan, South Korea; Song, J.S., Research Institute for Convergence of Biomedical Science and Technology, Pusan National University Yangsan Hospital, Yangsan, Gyeongsangnam-do, South Korea; Nam, K.W., Department of Plastic and Reconstructive Surgery, School of Medicine, Pusan National Univer…	The use of cryopreserved adipose tissue for soft-tissue augmentation is common, but the unpredictability of fat graft viability remains a limitation. Human adipose-derived stem cells (hADSC) have been introduced to enhance viability and improve the survival of transplanted fat tissue. Sphingosylphosphorylcholine (SPC) is a bioactive lipid molecule involved in various cellular responses. SPC stimu…	Angiogenesis; Cryopreservation; Fat; Human adipose-derived stem cell (hADSC); Sphingosylphosphorylcholine (SPC)													Locke, M.B., de Chalain, T.M., Current practice in autologous fat transplantation: suggested clinical guidelines based on a review of recent literature (2008) Ann Plast Surg, 60 (1), pp. 98-102; Horl, H.W., Feller, A.M., Biemer, E., Technique for liposuction fat reimplantation and long-term volume evaluation by magnetic resonance imaging (1991) Ann Plast Surg, 26 (3), pp. 248-258; Pu, L.L., Colem…	Nam, S.B.; Research Institute for Convergence of Biomedical Science and Technology, South Korea; email: subong71@hanmail.net		Institut za Bioloska Istrazivanja	03544664				English	Arch. Biol. Sci.	Article	Final	All Open Access, Gold, Green	Scopus	2-s2.0-85062338521
Baek S.J., Kang S.K., Ra J.C.	36745485200;56509719200;9243428500;	In vitro migration capacity of human adipose tissue-derived mesenchymal stem cells reflects their expression of receptors for chemokines and growth factors	2011	Experimental and Molecular Medicine	43	10		596	603		142	10.3858/emm.2011.43.10.069	https://www.scopus.com/inward/record.uri?eid=2-s2.0-80055062477&doi=10.3858%2femm.2011.43.10.069&partnerID=40&md5=f08546b631838a620bb7f50a70c0446c	Stem Cell Research Center, RNL BIO Co., Ltd, Seoul 153-768, South Korea	Baek, S.J., Stem Cell Research Center, RNL BIO Co., Ltd, Seoul 153-768, South Korea; Kang, S.K., Stem Cell Research Center, RNL BIO Co., Ltd, Seoul 153-768, South Korea; Ra, J.C., Stem Cell Research Center, RNL BIO Co., Ltd, Seoul 153-768, South Korea	The homing properties of adipose tissue-derived mesenchymal stem cells (AdMSCs) have stimulated intravenous applications for their use in stem cell therapy. However, the soluble factors and corresponding cellular receptors responsible for inducing chemotaxis of AdMSCs have not yet been reported. In the present study, the migration capacity of human AdMSCs (hAdMSCs) toward various cytokines or gro…	Adipose tissue; Cell migration assays; Cell movement; Chemokine; Chemokines; Cytokine; Cytokines; Mesenchymal stem cells; Receptors	chemokine receptor; chemokine receptor CCR1; chemokine receptor CCR7; chemokine receptor CXCR4; chemokine receptor CXCR5; chemokine receptor CXCR6; growth factor receptor; platelet derived growth factor AB; transforming growth factor beta receptor 2; transforming growth factor beta1; tumor necrosis factor alpha; tumor necrosis factor receptor; adipose tissue; article; cell differentiation; cell h…												Bacou, F., el Andalousi, R.B., Daussin, P.A., Micallef, J.P., Levin, J.M., Chammas, M., Casteilla, L., Nougues, J., Transplantation of adipose tissue-derived stromal cells increases mass and functional capacity of damaged skeletal muscle (2004) Cell Transplant, 13, pp. 103-111; Banas, A., Teratani, T., Yamamoto, Y., Tokuhara, M., Takeshita, F., Osaki, M., Kawamata, M., Ochiya, T., IFATS collectio…	Ra, J. C.; Stem Cell Research Center, , Seoul 153-768, South Korea; email: jcra@rnl.co.kr		Nature Publishing Group	12263613		EMMEF		English	Exp. Mol. Med.	Article	Final	All Open Access, Gold, Green	Scopus	2-s2.0-80055062477
Baer P.C., Griesche N., Luttmann W., Schubert R., Luttmann A., Geiger H.	7102969633;35810355800;7003423528;7202490219;35810578700;7101683974;	Human adipose-derived mesenchymal stem cells in vitro: Evaluation of an optimal expansion medium preserving stemness	2010	Cytotherapy	12	1		96	106		76	10.3109/14653240903377045	https://www.scopus.com/inward/record.uri?eid=2-s2.0-75449110366&doi=10.3109%2f14653240903377045&partnerID=40&md5=086f49f4ea4c48eda11307b302c0b6a3	Division of Nephrology, Department of Internal Medicine III, Goethe University, Theodor-Stern-Kai 7, 60590 Frankfurt/M, Germany; EuroBioSciences GmbH, Friesoythe, Germany; Department of Pediatrics, Goethe University, Frankfurt, Germany	Baer, P.C., Division of Nephrology, Department of Internal Medicine III, Goethe University, Theodor-Stern-Kai 7, 60590 Frankfurt/M, Germany; Griesche, N., Division of Nephrology, Department of Internal Medicine III, Goethe University, Theodor-Stern-Kai 7, 60590 Frankfurt/M, Germany; Luttmann, W., EuroBioSciences GmbH, Friesoythe, Germany; Schubert, R., Department of Pediatrics, Goethe University,…	Background aims. The potential of cultured adipose-derived stem cells (ASC) in regenerative medicine and new cell therapeutic concepts has been shown recently by many investigations. However, while the method of isolation of ASC from liposuction aspirates depending on plastic adhesion is well established, a standard expansion medium optimally maintaining the undifferentiated state has not been de…	Adipose tissue; Culture; Differentiation; Expansion; Medium; Mesenchymal stromal cells	5' nucleotidase; activated leukocyte cell adhesion molecule; dexamethasone; endoglin; Hermes antigen; indometacin; insulin; isobutylmethylxanthine; nestin; octamer transcription factor 4; Rex protein; scatter factor; Thy 1 antigen; transcription factor NANOG; transcription factor Sox2; adipogenic medium; adipose tissue cell; article; cell culture; cell differentiation; cell expansion; cell isolat…												Gronthos, S., Franklin, D.M., Leddy, H.A., Robey, P.G., Storms, R.W., Gimble, J.M., Surface protein characterization of human adiposederived stromal cells (2001) J Cell Physiol, 189, pp. 54-63; De Ugarte, D.A., Morizono, K., Elbarbary, A., Alfonso, Z., Zuk, P.A., Zhu, M., Comparison of multi-lineage cells from human adipose tissue and bone marrow (2003) Cells Tissues Organs, 174, pp. 101-109; Str…	Baer, P. C.; Division of Nephrology, Theodor-Stern-Kai 7, 60590 Frankfurt/M, Germany; email: P.Baer@em.uni-frankfurt.de		Elsevier Inc.	14653249		CYTRF		English	Cytotherapy	Article	Final		Scopus	2-s2.0-75449110366
Baer P.C., Schubert R., Bereiter-Hahn J., Plößer M., Geiger H.	7102969633;7202490219;16188167600;25960274800;7101683974;	Expression of a functional epidermal growth factor receptor on human adipose-derived mesenchymal stem cells and its signaling mechanism	2009	European Journal of Cell Biology	88	5		273	283		39	10.1016/j.ejcb.2008.12.001	https://www.scopus.com/inward/record.uri?eid=2-s2.0-62749088940&doi=10.1016%2fj.ejcb.2008.12.001&partnerID=40&md5=ffce8af18a1af8b618372b84dfa7ec75	Division of Nephrology, Department of Internal Medicine III, Goethe-University, Theodor-Stern-Kai 7, D-60590 Frankfurt/Main, Germany; Department of Pediatrics, Goethe-University, Frankfurt/Main, Germany; Kinematic Cell Research Group, Department of Zoology, Goethe-University, Frankfurt/Main, Germany	Baer, P.C., Division of Nephrology, Department of Internal Medicine III, Goethe-University, Theodor-Stern-Kai 7, D-60590 Frankfurt/Main, Germany; Schubert, R., Department of Pediatrics, Goethe-University, Frankfurt/Main, Germany; Bereiter-Hahn, J., Kinematic Cell Research Group, Department of Zoology, Goethe-University, Frankfurt/Main, Germany; Plößer, M., Division of Nephrology, Department of In…	Adult stem cells act as a pluripotent source of regenerative cells during tissue injury. Despite expanded research in stem cell biology, understanding how growth and migration of adipose-derived adult mesenchymal stem cells (ASC) are governed by interactions with growth factors is very limited. One important property of ASC is the presence of the epidermal growth factor (EGF) receptor and the cel…	EGF; Epithelial; Kidney; Recovery; Renal regeneration; Tubular	epidermal growth factor; epidermal growth factor receptor; mitogen activated protein kinase 3; adipose tissue cell; article; cell growth; cell interaction; cell migration; cell proliferation; cell regeneration; controlled study; human; human cell; kidney tubule cell; mesenchymal stem cell; nucleotide sequence; polymerase chain reaction; priority journal; protein expression; protein function; prot…												Anglani, F., Forino, M., Del Prete, D., Tosetto, E., Torregrossa, R., D'Angelo, A., In search of adult renal stem cells (2004) J. Cell. Mol. Med., 8, pp. 474-487; Baer, P.C., Bereiter-Hahn, J., Missler, C., Brzoska, M., Schubert, R., Gauer, S., Geiger, H., Conditioned medium from renal tubular epithelial cells initiates differentiation of human mesenchymal stem cells (2008) Cell. Prolif, , in pre…	Baer, P.C.; Division of Nephrology, Theodor-Stern-Kai 7, D-60590 Frankfurt/Main, Germany; email: P.Baer@em.uni-frankfurt.de			01719335		EJCBD	19167776	English	Eur. J. Cell Biol.	Article	Final		Scopus	2-s2.0-62749088940
Baez-Jurado E., Guio-Vega G., Hidalgo-Lanussa O., González J., Echeverria V., Ashraf G.M., Sahebkar A., Barreto G.E.	57193693009;57130947100;57189462119;24435661900;9276919000;16444016700;26639699900;15123723100;	Mitochondrial Neuroglobin Is Necessary for Protection Induced by Conditioned Medium from Human Adipose-Derived Mesenchymal Stem Cells in Astrocytic Cells Subjected to Scratch and Metabolic Injury	2019	Molecular Neurobiology	56	7		5167	5187		8	10.1007/s12035-018-1442-9	https://www.scopus.com/inward/record.uri?eid=2-s2.0-85058061928&doi=10.1007%2fs12035-018-1442-9&partnerID=40&md5=f13b3b856e95fe6e69fe8e1817b61cb9	Departamento de Nutrición y Bioquímica, Facultad de Ciencias, Pontificia Universidad Javeriana, Bogotá, DC, Colombia; Facultad de Ciencias de la Salud, Universidad San Sebastian, Lientur 1457, Concepción, 4080871, Chile; Research & Development Service, Bay Pines VA Healthcare System, Bay Pines, FL 33744, United States; King Fahd Medical Research Center, King Abdulaziz University, Jeddah, 21589, S…	Baez-Jurado, E., Departamento de Nutrición y Bioquímica, Facultad de Ciencias, Pontificia Universidad Javeriana, Bogotá, DC, Colombia; Guio-Vega, G., Departamento de Nutrición y Bioquímica, Facultad de Ciencias, Pontificia Universidad Javeriana, Bogotá, DC, Colombia; Hidalgo-Lanussa, O., Departamento de Nutrición y Bioquímica, Facultad de Ciencias, Pontificia Universidad Javeriana, Bogotá, DC, Co…	Astrocytes are specialized cells capable of regulating inflammatory responses in neurodegenerative diseases or traumatic brain injury. In addition to playing an important role in neuroinflammation, these cells regulate essential functions for the preservation of brain tissue. Therefore, the search for therapeutic alternatives to preserve these cells and maintain their functions contributes in som…	Astrocytes; Conditioned medium; Inflammation; Mesenchymal stem cells; Neuroglobin; Scratch assay	calcium; granulocyte macrophage colony stimulating factor; interleukin 10; interleukin 2; interleukin 6; interleukin 8; mitogen activated protein kinase 1; mitogen activated protein kinase 3; neuroglobin; protein kinase B; tumor necrosis factor; neuroglobin; adipose derived stem cell; Article; astrocyte; cell level; cell survival; controlled study; cytokine release; cytoplasm; encephalitis; enzym…		The authors thank Dr. Jorge Andrés Afanador and the staff of the cosmetic surgery Clinic DHARA in Bogotá, Colombia, for the adipose tissue samples. This work was supported in part by grants PUJ IDs 6260 and 7115 to GEB and 6278 to JG and scholarship for doctoral studies awarded by the Vicerrectoría Académica of PUJ to EB.										Chen, W.W., Zhang, X., Huang, W.J., Role of neuroinflammation in neurodegenerative diseases (review) (2016) Mol Med Rep, 13 (4), pp. 3391-3396; Gonzalez, H., Elgueta, D., Montoya, A., Pacheco, R., Neuroimmune regulation of microglial activity involved in neuroinflammation and neurodegenerative diseases (2014) J Neuroimmunol, 274 (1-2), pp. 1-13; Villegas-Llerena, C., Phillips, A., Garcia-Reitboec…	Barreto, G.E.; Departamento de Nutrición y Bioquímica, Colombia; email: gsampaio@javeriana.edu.co		Humana Press Inc.	08937648		MONBE	30536184	English	Mol. Neurobiol.	Article	Final		Scopus	2-s2.0-85058061928
Bageshlooyafshar B., Vakilian S., Kehtari M., Eslami-Arshaghi T., Rafeie F., Ramezanifard R., Rahchamani R., Mohammadi-Sangcheshmeh A., Mostafaloo Y., Seyedjafari E.	57196002396;56464127400;57151279300;56748100700;16043644700;55570012300;24822936900;35729227900;57076982000;25936739700;	Zinc silicate mineral-coated scaffold improved in vitro osteogenic differentiation of equine adipose-derived mesenchymal stem cells	2019	Research in Veterinary Science	124			444	451		12	10.1016/j.rvsc.2017.09.015	https://www.scopus.com/inward/record.uri?eid=2-s2.0-85030858616&doi=10.1016%2fj.rvsc.2017.09.015&partnerID=40&md5=3a3f83254bde813c8caab21d197afdf0	Department of Animal Science, Faculty of Agricultural Science and Natural Resources, University of Gonbad kavous, Gonbad-e kavus, Golestan, Iran; Stem Cell Technology Research Center, Tehran, Iran; Laboratory for Stem Cell & Regenerative Medicine, Chair of Oman's Medicinal Plants & Marine Natural Products, University of Nizwa, P. O. Box: 33, Nizwa, PC 616, Oman; Department of Agricultural Biotech…	Bageshlooyafshar, B., Department of Animal Science, Faculty of Agricultural Science and Natural Resources, University of Gonbad kavous, Gonbad-e kavus, Golestan, Iran; Vakilian, S., Stem Cell Technology Research Center, Tehran, Iran, Laboratory for Stem Cell & Regenerative Medicine, Chair of Oman's Medicinal Plants & Marine Natural Products, University of Nizwa, P. O. Box: 33, Nizwa, PC 616, Oman…	In current study we aimed to coat the PLLA scaffold with zinc (Zn) silicate mineral nanoparticles. Then, using equine adipose-derived stem cells (ASCs) we intended to compare the osteogenic induction potency of Zn silicate mineral-coated PLLA scaffold with uncoated PLLA scaffold and tissue culture plastic (TCPS). Adipose tissues were collected from 3 horses, and isolation of ASCs was achieved by …	Adipose tissue; Horse; Mesenchymal stem cell; Osteogenic differentiation; Poly(L-lactide) acid; Zinc silicate mineral	alkaline phosphatase; calcium; collagen type 1; nanoparticle; osteonectin; polylactic acid; transcription factor RUNX2; unclassified drug; zinc silicate mineral nanoparticle; metal nanoparticle; mineral; silicate; zinc derivative; zinc silicate; adipose derived stem cell; ALP gene; animal cell; animal tissue; Article; bone development; cell differentiation; cell growth; cell proliferation; cell v…	Department of Biotechnology, Ministry of Science and Technology, India, DBT: 1393/B45/953; Department of Biotechnology, Government of West Bengal, DBT-WB	This study was supported by grants from Department of Biotechnology, College of Science, University of Tehran , Tehran, Iran (Grant No. 1393/B45/953 ).	The authors thank the members of their own laboratories for their helpful discussions. This study was supported by grants from Department of Biotechnology, College of Science, University of Tehran, Tehran, Iran (Grant No. 1393/B45/953). All authors have no conflict of interest regarding this paper.									Ardeshirilajimi, A., Rafeie, F., Zandi-Karimi, A., Jaffarabadi, G.A., Mohammadi-Sangcheshmeh, A., Samiei, R., Toghdory, A., Cinar, M.U., Fat harvesting site is an important determinant of proliferation and pluripotency of adipose-derived stem cells (2016) Biologicals, 44, pp. 12-18; Ardeshirylajimi, A., Dinarvand, P., Seyedjafari, E., Langroudi, L., Adegani, F.J., Soleimani, M., Enhanced reconstr…	Mohammadi-Sangcheshmeh, A.; Department of Animal and Poultry Science, P.O.Box: 11365/7117, Iran; email: amohammadis@ut.ac.ir		Elsevier B.V.	00345288		RVTSA	29031416	English	Res. Vet. Sci.	Article	Final		Scopus	2-s2.0-85030858616
Bagge J., MacLeod J.N., Berg L.C.	57221107551;7102828955;26662150500;	Cellular Proliferation of Equine Bone Marrow- and Adipose Tissue-Derived Mesenchymal Stem Cells Decline With Increasing Donor Age	2020	Frontiers in Veterinary Science	7		602403					10.3389/fvets.2020.602403	https://www.scopus.com/inward/record.uri?eid=2-s2.0-85098198637&doi=10.3389%2ffvets.2020.602403&partnerID=40&md5=382bc9e9e8989c2e7b96f82108616ee3	Department of Veterinary Clinical Sciences, University of Copenhagen, Copenhagen, Denmark; Maxwell H. Gluck Equine Research Center, Department of Veterinary Science, University of Kentucky, Lexington, KY, United States	Bagge, J., Department of Veterinary Clinical Sciences, University of Copenhagen, Copenhagen, Denmark, Maxwell H. Gluck Equine Research Center, Department of Veterinary Science, University of Kentucky, Lexington, KY, United States; MacLeod, J.N., Maxwell H. Gluck Equine Research Center, Department of Veterinary Science, University of Kentucky, Lexington, KY, United States; Berg, L.C., Department o…	Background: Bone marrow (BM)- and adipose tissue (AT)-derived mesenchymal stem cells (MSCs) are used increasingly for autologous cell therapy in equine practice to treat musculoskeletal and other injuries. Current recommendations often call for 10–100 million MSCs per treatment, necessitating the expansion of primary cells in culture prior to therapeutic use. Of concern, human and rodent studies …	aging; donor age; horse; mesenchymal stem cells; proliferation; tumor suppressors	aquaporin; beta galactosidase; caspase 3; caspase 8; cell proliferation colony stimulating factor 2; colony stimulating factor; cyclin D; cycline; fibroblast growth factor 1; fibroblast growth factor 18; fibroblast growth factor 5; growth differentiation factor 6; messenger RNA; protein p53; transforming growth factor alpha; unclassified drug; vasculotropin A; ADSC cell line; adult; age; animal c…	National Institutes of Health, NIH: 133500133B; Lourie Foundation; Danmarks Frie Forskningsfond, DFF	This study was partly funded by the Independent Research Fund Denmark (NIH 133500133B), Hesteafgiftsfonden, Foreningen KUSTOS af 1881, and The Lourie Family Foundation. Funding organizations had no role in study design, data collection, analysis and interpretation, manuscript writing or the decision to submit the manuscript for publication.	The authors wish to thank Matthew Rutledge, Eva Loveland, Dr. Arnold Stromberg, and Dr. Ashley Steuer for help with statistical analyses; Dr. Emma Adam and Dr. Parvathy Thampi for efforts in generating some of the primary cell lines; and Maria Rhod, Simone Buchardt, Emily Melcher, Bianca Ruspi, and Jonas Bagge for laboratory assistance. Funding. This study was partly funded by the Independent Res…									Frisbie, D.D., Smith, R.K.W., Clinical update on the use of mesenchymal stem cells in equine orthopaedics (2010) Equine Vet J, 42, pp. 86-89; Schnabel, L.V., Lynch, M.E., van der Meulen, M.C.H., Yeager, A.E., Kornatowski, M.A., Nixon, A.J., Mesenchymal stem cells and insulin-like growth factor-I gene-enhanced mesenchymal stem cells improve structural aspects of healing in equine flexor digitorum …	Berg, L.C.; Department of Veterinary Clinical Sciences, Denmark; email: lcb@sund.ku.dk		Frontiers Media S.A.	22971769				English	Front. Vet. Sci.	Article	Final	All Open Access, Gold, Green	Scopus	2-s2.0-85098198637
Bagheri-Mohammadi S., Moradian-Tehrani R., Noureddini M., Alani B.	57220840849;57200603807;25936669300;55406965900;	Novel application of adipose-derived mesenchymal stem cells via producing antiangiogenic factor TSP-1 in lung metastatic melanoma animal model	2020	Biologicals	68			9	18		5	10.1016/j.biologicals.2020.09.004	https://www.scopus.com/inward/record.uri?eid=2-s2.0-85092142651&doi=10.1016%2fj.biologicals.2020.09.004&partnerID=40&md5=5a42f7f4325b4196c71d5396b8aa1eec	Department of Physiology and Neurophysiology Research Center, School of Medicine, Shahid Beheshti University of Medical Sciences, Tehran, Iran; Department of Physiology, Faculty of Medicine, Kashan University of Medical Sciences, Kashan, Iran; Departments of Applied Cell Sciences, Faculty of Medicine, Kashan University of Medical Sciences, Kashan, Iran	Bagheri-Mohammadi, S., Department of Physiology and Neurophysiology Research Center, School of Medicine, Shahid Beheshti University of Medical Sciences, Tehran, Iran, Department of Physiology, Faculty of Medicine, Kashan University of Medical Sciences, Kashan, Iran, Departments of Applied Cell Sciences, Faculty of Medicine, Kashan University of Medical Sciences, Kashan, Iran; Moradian-Tehrani, R.…	Human adipose tissue derived mesenchymal stem cells (hAD-MSCS) with suppressive immunogenicity, homing to injury, inflammatory, and cancer sites can be suitable for gene therapy. PiggyBac (PB) is a type of transposon vector applied in mammalian systems and could overcome some limitations of other transposon and viral vectors. In this study, the therapeutic potential hAD-MSCs expressing thrombospo…	Gene therapy; Melanoma; Mesenchymal stem cells; PiggyBac; Thrombospondin-1	protein Bax; protein bcl 2; thrombospondin 1; thrombospondin 1; adipose derived stem cell; adult; angiogenesis; animal cell; animal experiment; animal model; apoptosis; Article; cancer survival; cell therapy; controlled study; human; human cell; immunohistochemistry; lung metastasis; male; melanoma; mesenchymal stem cell; mouse; nonhuman; priority journal; protein expression; T lymphocyte; TSP 1 …	Kashan University of Medical Sciences, KAUMS: 9593; Shahid Beheshti University of Medical Sciences, SBUMS	This work was supported by the Ethics Committee and grants from Vice Chancellor for Research and Technology of Shahid Beheshti University of Medical Sciences , Tehran, Iran and Kashan University of Medical Sciences , Kashan, Iran; Saeid & Maryam.	The Vice Chancellor for Research and Technology of Kashan University of Medical Sciences , Kashan, Iran. Grant Number: 9593 .									Schaper-Gerhardt, K., Okoye, S., Herbst, R., Ulrich, J., Terheyden, P., Pföhler, C., Utikal, J.S., Satzger, I., PD-L1 status does not predict the outcome of BRAF inhibitor therapy in metastatic melanoma (2018) Eur J Canc, 88, pp. 67-76; Branca, M., Orso, S., Molinari, R.C., Xu, H., Guerrier, S., Zhang, Y., Mili, N., Is nonmetastatic cutaneous melanoma predictable through genomic biomarkers? (2018…	Bagheri-Mohammadi, S.; Department of physiology and neurophysiology research center, Iran; email: bagherimohammadi-sa@sbmu.ac.ir		Academic Press	10451056		BILSE	33032882	English	Biologicals	Article	Final		Scopus	2-s2.0-85092142651
Baharlou R., Rashidi N., Ahmadi-Vasmehjani A., Khoubyari M., Sheikh M., Erfanian S.	56183024600;56215474700;56182109100;57191052576;57224710037;55856904900;	Immunomodulatory effects of human adipose tissue-derived mesenchymal stem cells on T cell subsets in patients with rheumatoid arthritis	2019	Iranian Journal of Allergy, Asthma and Immunology	18	1		114	119		11	10.18502/ijaai.v18i1.637	https://www.scopus.com/inward/record.uri?eid=2-s2.0-85062585369&doi=10.18502%2fijaai.v18i1.637&partnerID=40&md5=4b1a749f07560ad418fe603954bc108a	Cancer Research Center, Semnan University of Medical Sciences, Semnan, Iran; Department of Immunology, School of Medicine, Semnan University of Medical Sciences, Semnan, Iran; Department of Immunology and Microbiology, School of Medicine, Jahrom University of Medical Sciences, Jahrom, Iran; Department of Student Research Committee, School of Medicine, Jahrom University of Medical Sciences, Jahrom…	Baharlou, R., Cancer Research Center, Semnan University of Medical Sciences, Semnan, Iran, Department of Immunology, School of Medicine, Semnan University of Medical Sciences, Semnan, Iran; Rashidi, N., Department of Immunology, School of Medicine, Iran University of Medical Sciences, Shahid Hemmat Highway 14496, Tehran, Iran; Ahmadi-Vasmehjani, A., Department of Immunology and Microbiology, Scho…	Adipose-derived mesenchymal stem cells (Ad-MSCs) have been reported to suppress the effector T cell responses and have beneficial effects on various immune disorders, like rheumatoid arthritis (RA). This study was designed to investigate the effects of co-cultured Ad-MSCs on peripheral blood mononuclear cells (PBMCs) of RA patients and healthy individuals, through assessing transcription factors …	Adipose tissue-derived mesenchymal stem cell; Foxp3; GATA3; Regulatory T cells; Rheumatoid arthritis; ROR-γ; T helper 1; T helper 17; T helper 2; T-bet	phytohemagglutinin; retinoid related orphan receptor gamma; transcription factor FOXP3; transcription factor GATA 3; transcription factor T bet; retinoid related orphan receptor gamma; transcription factor; adipose tissue cell; adipose tissue derived mesenchymal stem cell; adult; Article; clinical article; coculture; controlled study; down regulation; female; human; human cell; immunomodulation; …	Iran National Science Foundation, INSF: 90005754	This work was financially supported by a grant from Iran National Science Foundation (INSF) (Grant No. 90005754) and Jahrom University of Medical Sciences.										Barry, F.P., Murphy, J.M., Mesenchymal stem cells: Clinical applications and biological characterization (2004) Int J Biochem Cell Biol, 36 (4), pp. 568-584; Bassi, G., Pacelli, L., Carusone, R., Zanoncello, J., Krampera, M., Adipose-derived stromal cells (ASCs) (2012) Transfus Apher Sci, 47 (2), pp. 193-198; Kavanagh, H., Mahon, B.P., Allogeneic mesenchymal stem cells prevent allergic airway inf…	Rashidi, N.; Department of Immunology, Shahid Hemmat Highway 14496, Iran; email: nesarashidi@yahoo.com		Tehran University of Medical Sciences	17351502			30848580	English	Iran. J. Allergy Asthma Immunol.	Article	Final	All Open Access, Gold	Scopus	2-s2.0-85062585369
Baharlou R., Ahmadi-Vasmehjani A., Faraji F., Atashzar M.R., Khoubyari M., Ahi S., Erfanian S., Navabi S.-S.	56183024600;56182109100;56450537300;56928280500;57191052576;54407980900;55856904900;56449346800;	Human adipose tissue-derived mesenchymal stem cells in rheumatoid arthritis: Regulatory effects on peripheral blood mononuclear cells activation	2017	International Immunopharmacology	47			59	69		23	10.1016/j.intimp.2017.03.016	https://www.scopus.com/inward/record.uri?eid=2-s2.0-85016333344&doi=10.1016%2fj.intimp.2017.03.016&partnerID=40&md5=d80180b5d54da5f9b5c01eea204a5c9a	Department of Immunology and Microbiology, School of Medicine, Jahrom University of Medical Sciences, Jahrom, Iran; Department of Student Research Committee, School of Medicine, Jahrom University of Medical Sciences, Jahrom, Iran; Department of Internal Medicine, School of Medicine, Jahrom University of Medical Sciences, Jahrom, Iran; Research Center for Non-Communicable Diseases, School of Medic…	Baharlou, R., Department of Immunology and Microbiology, School of Medicine, Jahrom University of Medical Sciences, Jahrom, Iran; Ahmadi-Vasmehjani, A., Department of Immunology and Microbiology, School of Medicine, Jahrom University of Medical Sciences, Jahrom, Iran; Faraji, F., Department of Immunology and Microbiology, School of Medicine, Jahrom University of Medical Sciences, Jahrom, Iran; At…	Background and objectives Mesenchymal stem cells (MSCs) are multipotent adult stem cells with immunomodulatory properties. The mechanisms by which MSCs inhibit the proliferation of pro-inflammatory T cells have not been fully elucidated yet. It is assumed that pro-inflammatory T-cells play an important role in the development of autoimmune diseases. We investigated the potential therapeutic effec…	Adipose tissue-derived mesenchymal stem cells; Inflammation; Peripheral blood mononuclear cells; Rheumatoid arthritis; T helper 17 cells	cytokine; interleukin 17; interleukin 21; interleukin 23; interleukin 6; phytohemagglutinin; transforming growth factor beta; cytokine; adipose tissue; adult; Article; cell activation; cell interaction; cell stimulation; coculture; controlled study; enzyme linked immunosorbent assay; female; human; human cell; male; mesenchymal stem cell; middle aged; peripheral blood mononuclear cell; priority j…	Iran National Science Foundation, INSF: 90005754; Jahrom University of Medical Sciences, JUMS: 90-4867	The authors thank the patients with rheumatoid arthritis as well as the normal individuals for their kind participation in this project. This work was financially supported by a grant from Iran National Science Foundation (INSF) (Grant No. 90005754) and Jahrom University of Medical Sciences (Grant No. 90-4867).										Fraser, J.K., Wulur, I., Alfonso, Z., Hedrick, M.H., Fat tissue: an underappreciated source of stem cells for biotechnology (2006) Trends Biotechnol., 24 (4), pp. 150-154; Schena, F., Gambini, C., Gregorio, A., Mosconi, M., Reverberi, D., Gattorno, M., Interferon-γ–dependent inhibition of B cell activation by bone marrow–derived mesenchymal stem cells in a murine model of systemic lupus erythemat…	Ahmadi-Vasmehjani, A.; Department of Immunology and Microbiology, Motahari Blvd, Iran; email: ahvasmehjani@gmail.com		Elsevier B.V.	15675769		IINMB	28364628	English	Int. Immunopharmacol.	Article	Final	All Open Access, Bronze	Scopus	2-s2.0-85016333344
Bahrambeigi V., Ahmadi N., Salehi R., Javanmard S.H.	55418657800;54683390100;14038253700;25960083700;	Genetically modified murine adipose-derived mesenchymal stem cells producing interleukin-2 favor B16F10 melanoma cell proliferation	2015	Immunological Investigations	44	3		216	236		10	10.3109/08820139.2014.988719	https://www.scopus.com/inward/record.uri?eid=2-s2.0-84928029547&doi=10.3109%2f08820139.2014.988719&partnerID=40&md5=f4f950a88b9ab034d7afbe9a68939aed	Physiology Research Center, Isfahan University of Medical Sciences, Hezar Jirib Street, Isfahan, 81745, Iran; Department of Genetics and Molecular Biology, School of Medicine, Isfahan University of Medical Sciences, Isfahan, Iran; Department of Physiology, School of Medicine, Isfahan University of Medical Sciences, Isfahan, Iran	Bahrambeigi, V., Physiology Research Center, Isfahan University of Medical Sciences, Hezar Jirib Street, Isfahan, 81745, Iran, Department of Genetics and Molecular Biology, School of Medicine, Isfahan University of Medical Sciences, Isfahan, Iran; Ahmadi, N., Physiology Research Center, Isfahan University of Medical Sciences, Hezar Jirib Street, Isfahan, 81745, Iran; Salehi, R., Department of Gen…	Adipose-derived mesenchymal stem cells (ADSCs) are attractive tools for cancer gene therapy due to their intrinsic tropism to the tumor environment. Interleukin-2 (IL2) is recognized as a key regulatory molecule, which enhances the activity and growth of the immune effector cell function. High-Dose IL2 Therapy is an option for treatment of malignant melanoma but has frequent, often serious and so…	Adipose-derived mesenchymal stem cell (ADSC); Interleukin-2 (IL2); Melanoma B16F10; T regulatory (Treg) cell	5' nucleotidase; CD4 antigen; interleukin 2; melan A; interleukin 2; adipose derived stem cell; animal cell; animal model; animal tissue; apoptosis; Article; cancer gene therapy; cancer growth; cell differentiation; cell isolation; cell proliferation; cell viability; controlled study; cytokine production; fluorescence activated cell sorting; genetically modified adipose derived mesenchymal stem c…	Isfahan University of Medical Sciences, IUMS	This research was supported by Grant 189048 from the Isfahan University of Medical Sciences.										Ahmadzadeh, M., Rosenberg, S.A., IL-2 administration increases CD4+ CD25(hi) Foxp3+ regulatory T cells in cancer patients (2006) Blood, 107, pp. 2409-2414; Atkins, M.B., Lotze, M.T., Dutcher, J.P., High-dose recombinant interleukin 2 therapy for patients with metastatic melanoma: Analysis of 270 patients treated between 1985 and 1993 (1999) J Clin Oncol, 17, pp. 2105-2116; Azzarone, B., Pottin-Cl…	Javanmard, S.H.; Physiology Research Center, Hezar Jirib Street, Iran		Informa Healthcare	08820139		IMINE	25565576	English	Immunol. Invest.	Article	Final		Scopus	2-s2.0-84928029547
Bahrambeigi V., Ahmadi N., Ghafarizadeh A.A., Lotfi M., Hashemibeni B., Javanmard S.H.	55418657800;54683390100;55791681500;56202012600;36674882500;25960083700;	Non-viral gene transfer into murine adipose derived mesenchymal stem cells: A comparative study of different non-viral methods	2013	Gene Therapy and Molecular Biology	15	1		164	175		1		https://www.scopus.com/inward/record.uri?eid=2-s2.0-84902267414&partnerID=40&md5=eebd91ee87b20268aa4fb36f6a861991	Medical Student Research Committee, Isfahan University of Medical Sciences, Isfahan, Iran; Physiology Research Center, Isfahan University of Medical Sciences, Isfahan, Iran; Academic Center for Education Culture and Research, Markazi Branch, Arak, Iran; Department of Genetics and Molecular Biology, School of Medicine, Isfahan University of Medical Sciences, Isfahan, Iran; Department of Anatomical…	Bahrambeigi, V., Medical Student Research Committee, Isfahan University of Medical Sciences, Isfahan, Iran, Physiology Research Center, Isfahan University of Medical Sciences, Isfahan, Iran, Academic Center for Education Culture and Research, Markazi Branch, Arak, Iran; Ahmadi, N., Physiology Research Center, Isfahan University of Medical Sciences, Isfahan, Iran; Ghafarizadeh, A.A., Academic Cent…	Murine mesenchymal stem cells (MSCs) are common tools in gene therapy experiments. In this study, we measured, optimized, and compared transfection efficiency of different non-viral methods into murine adipose derived MSCs (AD-MSCs). AD-MSCs were isolated from fat tissue of C57BL6 mice. Authenticity and surface markers expression of murine AD-MSCs were assessed. Transfection yields of different t…	Adipose derived mesenchymal stem cells (AD-MSCs); Mesenchymal stem cells (MSCs); Nucleofection; Transfection	CD105 antibody; CD24 antibody; CD34 antibody; CD45 antibody; CD73 antibody; CD90 antibody; cell antibody; enhanced green fluorescent protein; unclassified drug; adipose derived stem cell; animal experiment; animal tissue; article; cell differentiation; cell isolation; cell lineage; controlled study; gene expression; gene insertion; genetic transfection; intermethod comparison; male; mesenchymal s…												Aboody, K.S., Najbauer, J., Danks, M.K., Stem and progenitor cell-mediated tumor selective gene therapy (2008) Gene Ther, 15 (10), pp. 739-752; Aluigi, M., Fogli, M., Curti, A., Isidori, A., Gruppioni, E., Chiodoni, C., Nucleofection is an efficient nonviral transfection technique for human bone marrow-derived mesenchymal stem cells (2006) Stem Cells, 24 (2), pp. 454-461; Aslan, H., Zilberman, Y.…	Javanmard, S.H.; Physiology Research Center, Isfahan University of Medical Sciences, Isfahan, Iran; email: Sh_haghjoo@med.mui.ac.ir		Gene Therapy and Molecular Biology	15299120				English	Gene Ther. Mol. Biol.	Article	Final		Scopus	2-s2.0-84902267414
Bahrami S., Safari M., Razi Jalali M.H., Ghorbanpoor M., Tabandeh M.R., Rezaie A.	25649283100;57221309821;15021343900;55966315700;26535240400;27868033200;	The potential therapeutic effect of adipose-derived mesenchymal stem cells in the treatment of cutaneous leishmaniasis caused by L. major in BALB/c mice	2021	Experimental Parasitology	222		108063				1	10.1016/j.exppara.2020.108063	https://www.scopus.com/inward/record.uri?eid=2-s2.0-85098753593&doi=10.1016%2fj.exppara.2020.108063&partnerID=40&md5=01d7d2ba710ca7df0938983713d3b2c8	Department of Pathobiology, Faculty of Veterinary Medicine, Shahid Chamran University of Ahvaz, Ahvaz, Iran; Department of Basic Science, Faculty of Veterinary Medicine, Shahid Chamran University of Ahvaz, Ahvaz, Iran	Bahrami, S., Department of Pathobiology, Faculty of Veterinary Medicine, Shahid Chamran University of Ahvaz, Ahvaz, Iran; Safari, M., Department of Pathobiology, Faculty of Veterinary Medicine, Shahid Chamran University of Ahvaz, Ahvaz, Iran; Razi Jalali, M.H., Department of Pathobiology, Faculty of Veterinary Medicine, Shahid Chamran University of Ahvaz, Ahvaz, Iran; Ghorbanpoor, M., Department …	Leishmaniasis is one of the most neglected tropical infectious diseases in the world. The emergence of drug resistance and toxicity and the high cost of the available drugs with a lack of new anti-leishmanial drugs highlight the need to search for newer therapies with anti-leishmanial activities. Due to the mesenchymal stem cell (MSC) immunomodulatory capacity, they have been applied in a wide va…	Adipose-derived mesenchymal stem cells; BALB/c mice; Cutaneous leishmaniasis; Cytokines; Leishmania major; Th1 response	arginase; cell marker; interleukin 10; interleukin 12; interleukin 4; meglumine antimonate; transcription factor FOXP3; tumor necrosis factor; arginase; forkhead transcription factor; Foxp3 protein, mouse; interleukin 10; interleukin 12; interleukin 4; tumor necrosis factor; animal cell; animal experiment; animal model; animal tissue; antibody titer; antileishmanial activity; Article; Bagg albino…	Shahid Chamran University of Ahvaz: Scu.vP98.370	This study was funded by a grant from Shahid Chamran University of Ahvaz Research Council (Grant No: Scu.vP98.370 ).										Alvar, J., Velez, I.D., Bern, C., Herrero, M., Desjeux, P., Cano, J., Jannin, J., WHO Leishmaniasis Control Team, Leishmaniasis worldwide and global estimates of its incidence (2012) PloS One, 7 (5); Arno, A., Smith, A.H., Blit, P.H., Shehab, M.H., Gauglitz, G.G., Jeschke, M.G., Stem cell therapy: a new treatment for burns? (2011) Pharmaceuticals, 4 (10), pp. 1355-1380; Aydemir, I., Ozturk, S., S…	Bahrami, S.; Department of Pathobiology, Iran; email: s.bahrami@scu.ac.ir		Academic Press Inc.	00144894		EXPAA	33412170	English	Exp. Parasitol.	Article	Final		Scopus	2-s2.0-85098753593
Bahrampour Juybari K., Kamarul T., Najafi M., Jafari D., Sharifi A.M.	57195587117;24172753400;56605343800;57193357777;35364883800;	Restoring the IL-1β/NF-κB-induced impaired chondrogenesis by diallyl disulfide in human adipose-derived mesenchymal stem cells via attenuation of reactive oxygen species and elevation of antioxidant enzymes	2018	Cell and Tissue Research	373	2		407	419		15	10.1007/s00441-018-2825-y	https://www.scopus.com/inward/record.uri?eid=2-s2.0-85044472833&doi=10.1007%2fs00441-018-2825-y&partnerID=40&md5=98a8df10c0626a33d232f2d234e38950	Department of Pharmacology and Razi Drug Research Center, School of Medicine, Iran University of Medical Sciences, Tehran, Iran; Tissue Engineering Group, (NOCERAL), Department of Orthopedic Surgery, Faculty of Medicine, University of Malaya, Kuala Lumpur, Malaysia; Department of Biochemistry, School of Medicine, Iran University of Medical Sciences, Tehran, Iran; Bone and Joint reconstruction res…	Bahrampour Juybari, K., Department of Pharmacology and Razi Drug Research Center, School of Medicine, Iran University of Medical Sciences, Tehran, Iran; Kamarul, T., Tissue Engineering Group, (NOCERAL), Department of Orthopedic Surgery, Faculty of Medicine, University of Malaya, Kuala Lumpur, Malaysia; Najafi, M., Department of Biochemistry, School of Medicine, Iran University of Medical Sciences…	Strategies based on mesenchymal stem cell (MSC) therapy for restoring injured articular cartilage are not effective enough in osteoarthritis (OA). Due to the enhanced inflammation and oxidative stress in OA microenvironment, differentiation of MSCs into chondrocytes would be impaired. This study aims to explore the effects of diallyl disulfide (DADS) on IL-1β-mediated inflammation and oxidative s…	Chondrogenesis; Diallyl disulfide; Inflammation; Osteoarthritis; Oxidative stress	catalase; copper zinc superoxide dismutase; cytokine; diallyl disulfide; glutathione peroxidase 1; glutathione peroxidase 3; I kappa B kinase alpha; immunoglobulin enhancer binding protein; interleukin 1beta; oxidoreductase; phospholipid hydroperoxide glutathione peroxidase; reactive oxygen metabolite; allyl compound; antioxidant; diallyl disulfide; disulfide; glycosaminoglycan; I kappa B kinase …	Iran University of Medical Sciences, IUMS	Funding This study was supported by a grant from the Iran University of Medical Sciences.										Agarwal, K.C., Therapeutic actions of garlic constituents (1996) Med Res Rev, 16, pp. 111-124. , PID: 8788216; Ahmad, R., Sylvester, J., Ahmad, M., Zafarullah, M., Adaptor proteins and Ras synergistically regulate IL-1-induced ADAMTS-4 expression in human chondrocytes (2009) J Immunol, 182, pp. 5081-5087. , PID: 19342688; Ahmed, N., Stanford, W.L., Kandel, R.A., Mesenchymal stem and progenitor ce…	Sharifi, A.M.; Department of Pharmacology and Razi Drug Research Center, Iran; email: sharifalim@gmail.com		Springer Verlag	0302766X		CTSRC	29582166	English	Cell Tissue Res.	Article	Final		Scopus	2-s2.0-85044472833
Bakır H., Uysal E., Kurt A.H., Kirdak T.	57192180758;25643371300;49763382400;8704181100;	Analysis of the Effect of Locally Applied Bovine Collagen Sponge and Adipose-Derived Mesenchymal Stem Cells on Seroma Development in Rats Undergone Mastectomy and Axillary Dissection	2017	Journal of Investigative Surgery	30	4		252	259		1	10.1080/08941939.2016.1236856	https://www.scopus.com/inward/record.uri?eid=2-s2.0-84990903043&doi=10.1080%2f08941939.2016.1236856&partnerID=40&md5=700db13ff24571ea81f1745499e74671	Department of General Surgery, Sanko University School of Medicine, Gaziantep, Turkey; Department of Pharmacology, Kahramanmaras Sutcuimam University School of Medicine, Kahramanmaras, Turkey; Department of General Surgery, Uludag University School of Medicine, Bursa, Turkey	Bakır, H., Department of General Surgery, Sanko University School of Medicine, Gaziantep, Turkey; Uysal, E., Department of General Surgery, Sanko University School of Medicine, Gaziantep, Turkey; Kurt, A.H., Department of Pharmacology, Kahramanmaras Sutcuimam University School of Medicine, Kahramanmaras, Turkey; Kirdak, T., Department of General Surgery, Uludag University School of Medicine, Burs…	Purpose: Seroma is the most frequently seen complication after the mastectomy and axillary dissection. The aim of this study was to analyze the effects of locally applied bovine collagen sponge and adipose-derived mesenchymal stem cells on seroma development in rats that undergone mastectomy and axillary dissection. Materials and Methods: Wistar albino rats, were randomly divided into 3 groups (n…	axillary dissection; bovine collagen; mastectomy; rat; seroma; stem cell	bovine collagen sponge; collagen sponge; unclassified drug; uvomorulin; collagen; adipose derived stem cell; animal experiment; animal model; animal tissue; Article; axillary lymph node; controlled study; female; fibroblast; histopathology; immunohistochemistry; lymph node dissection; mastectomy; mesenchymal stem cell transplantation; neovascularization (pathology); nonhuman; postoperative compli…												McCaul, J.A., Aetiology of seroma formation in patients undergoing surgery for breast cancer Breast, 9, pp. 144-148; Eser, M., Tutal, F., Kement, M., Effects of local phenytoin on seroma formation after mastectomy and axillary lymph node dissection: an experimental study on mice BMC Surg., 19 (12), p. 25; Gonzalez, E.A., Saltzstein, E.C., Riedner, C.S., Seroma formation following breast cancer su…	Uysal, E.; Department of General Surgery, Incilipinar Mah. Ali Fuat Cebesoy Bulv. No: 45, Turkey; email: drerdaluysal@hotmail.com		Taylor and Francis Ltd	08941939		JISUE	27736251	English	J. Invest. Surg.	Article	Final		Scopus	2-s2.0-84990903043
Banas A., Teratani T., Yamamoto Y., Tokuhara M., Takeshita F., Quinn G., Okochi H., Ochiya T.	35236243300;8707415800;55201853900;6701766883;7004455377;7102310470;16026278600;7003487576;	Adipose tissue-derived mesenchymal stem cells as a source of human hepatocytes	2007	Hepatology	46	1		219	228		444	10.1002/hep.21704	https://www.scopus.com/inward/record.uri?eid=2-s2.0-34547461813&doi=10.1002%2fhep.21704&partnerID=40&md5=0c5718e88e38a6dbec3a08c827f4030b	Section for Studies on Metastasis, National Cancer Center Research Institute 1-1, Tokyo, Japan; Department of Biology, School of Education, Waseda University, Nishi-Waseda, Tokyo, Japan; Department of Surgery, International Medical Center of Japan, Tokyo, Japan; Effector Cell Institute, Inc., Tokyo, Japan; Section for Studies on Metastasis, National Cancer Center Research Institute, 1-1, Tsukiji …	Banas, A., Section for Studies on Metastasis, National Cancer Center Research Institute 1-1, Tokyo, Japan; Teratani, T., Section for Studies on Metastasis, National Cancer Center Research Institute 1-1, Tokyo, Japan; Yamamoto, Y., Section for Studies on Metastasis, National Cancer Center Research Institute 1-1, Tokyo, Japan, Department of Biology, School of Education, Waseda University, Nishi-Was…	Recent observations indicate that several stem cells can differentiate into hepatocytes; thus, cell-based therapy is a potential alternative to liver transplantation. The goal of the present study was to examine the in vitro hepatic differentiation potential of adipose tissue-derived mesenchymal stem cells (AT-MSCs). We used AT-MSCs from different age patients and found that, after incubation wit…		ammonia; endoglin; fibroblast growth factor 1; fibroblast growth factor 4; low density lipoprotein; adipose tissue; article; cell differentiation; cell isolation; controlled study; human; human cell; in vitro study; liver cell; liver transplantation; mesenchymal stem cell; priority journal; Adipose Tissue; Adult; Antigens, CD; Cell Differentiation; Female; Gastrectomy; Hepatocytes; Humans; Male; …												Lavon, N., Benvenisty, N., Study of hepatocyte differentiation using embryonic stem cells (2005) J Cell Biochem, 96, pp. 1193-1202; Teratani, T., Yamamoto, H., Aoyagi, K., Sasaki, H., Asari, A., Quinn, Q., Direct hepatic fate specification from mouse embryonic stem cells (2005) HEPATOLOGY, 41, pp. 836-846; Yamamoto, Y., Teratani, T., Yamamoto, H., Quinn, G., Murata, S., Ikeda, R., Recapitulation …	Ochiya, T.; Section for Studies on Metastasis, 1-1, Tsukiji 5-chome, Chuo-ku, Tokyo 104-0045, Japan; email: tochiya@ncc.go.jp			02709139		HPTLD	17596885	English	Hepatology	Article	Final	All Open Access, Bronze	Scopus	2-s2.0-34547461813
Banks J.M., Harley B.A.C., Bailey R.C.	56015357200;7003442002;7402651655;	Tunable, Photoreactive Hydrogel System to Probe Synergies between Mechanical and Biomolecular Cues on Adipose-Derived Mesenchymal Stem Cell Differentiation	2015	ACS Biomaterials Science and Engineering	1	8		718	725		13	10.1021/acsbiomaterials.5b00196	https://www.scopus.com/inward/record.uri?eid=2-s2.0-84969285696&doi=10.1021%2facsbiomaterials.5b00196&partnerID=40&md5=f28144ffa7399a59f29f0dee19e38274	Department of Chemistry, University of Illinois at Urbana - Champaign, 600 South Mathews Avenue, Urbana, IL 61801, United States; Department of Chemical and Biomolecular Engineering, University of Illinois at Urbana - Champaign, 600 South Mathews Avenue, Urbana, IL 61801, United States; Carl R. Woese Institute for Genomic Biology, University of Illinois at Urbana - Champaign, 1206 West Gregory Dr…	Banks, J.M., Department of Chemistry, University of Illinois at Urbana - Champaign, 600 South Mathews Avenue, Urbana, IL 61801, United States; Harley, B.A.C., Department of Chemical and Biomolecular Engineering, University of Illinois at Urbana - Champaign, 600 South Mathews Avenue, Urbana, IL 61801, United States, Carl R. Woese Institute for Genomic Biology, University of Illinois at Urbana - Ch…	The incorporation of the photoreactive molecule benzophenone into polyacrylamide hydrogels, allowing for orthogonal control over spatial incorporation of biomolecules and selective modulation of matrix stiffness, is described. Adipose-derived mesenchymal stem cells were cultured on matrices whose elastic moduli are tuned to ∼5, ∼14, and ∼37 kPa combined with an immobilized growth factor, bone mor…	biomaterials; hydrogels; matrix elasticity; mesenchymal stem cells; osteogenesis	benzophenone; bone morphogenetic protein 2; polyacrylamide; adipose derived stem cell; ALP gene; animal cell; Article; cell differentiation; cell fate; cell viability; controlled study; elasticity; gene; gene expression; hydrogel; mesenchymal stem cell; nanofabrication; nonhuman; pig; priority journal; protein immobilization; upregulation												Daley, G.Q., Scadden, D.T., Prospects for Stem Cell-Based Therapy (2008) Cell, 132 (4), pp. 544-548; Watt, F.M., Huck, W.T., Role of the extracellular matrix in regulating stem cell fate (2013) Nat. Rev. Mol. Cell Biol., 14 (8), pp. 467-473; Discher, D.E., Mooney, D.J., Zandstra, P.W., Growth Factors, Matrices, and Forces Combine and Control Stem Cells (2009) Science, 324 (5935), pp. 1673-1677; G…	Bailey, R.C.; Department of Chemistry, 600 South Mathews Avenue, United States; email: baileyrc@illinois.edu		American Chemical Society	23739878				English		Article	Final		Scopus	2-s2.0-84969285696
Bao Z., Li J., Zhang P., Pan Q., Liu B., Zhu J., Jian Q., Jia D., Yi C., Moeller C.J., Liu H.	57203884325;57216683498;57216684632;57193796674;57216684198;57216683388;57216683204;57205558258;57216683962;57216684508;56336929700;	Toll-like receptor 3 activator preconditioning enhances modulatory function of adipose-derived mesenchymal stem cells in a fully mhc-mismatched murine model of heterotopic heart transplantation	2020	Annals of Transplantation	25		e921287				4	10.12659/AOT.921287	https://www.scopus.com/inward/record.uri?eid=2-s2.0-85084276211&doi=10.12659%2fAOT.921287&partnerID=40&md5=2b84302039cc7d41369210e0a049958f	Department of Organ Transplantation and Hepatobiliary Surgery, The First Hospital of China Medical University, Shenyang, Liaoning, China; The Key Laboratory of Organ Transplantation in Liaoning Province, Shenyang, Liaoning, China; Department of Pediatric Surgery, Tianjin Children’s Hospital, Tianjin, China; Oncology Center of People’s Liberation Army (PLA), 81st Hospital Affiliated to Nanjing Uni…	Bao, Z., Department of Organ Transplantation and Hepatobiliary Surgery, The First Hospital of China Medical University, Shenyang, Liaoning, China, The Key Laboratory of Organ Transplantation in Liaoning Province, Shenyang, Liaoning, China; Li, J., Department of Pediatric Surgery, Tianjin Children’s Hospital, Tianjin, China; Zhang, P., Oncology Center of People’s Liberation Army (PLA), 81st Hospit…	Background: Donor-specific tolerance is the ultimate goal in organ transplantation. Diverse approaches, including the use of mesenchymal stem cells (MSCs), have been investigated to induce graft tolerance. Non-stimulated MSCs showed limited regulatory functions through interaction with multiple immune-regulatory cells, such as regulatory T cells (Tregs). To augment their functions, MSCs have been…	Heart Transplantation; Mesenchymal Stromal Cells; Toll-Like Receptor 3; Toll-Like Receptor 4	beta1 integrin; CD34 antigen; CD4 antigen; fibrinogen; interleukin 10; lipopolysaccharide; polyinosinic polycytidylic acid; prostaglandin E2; receptor type tyrosine protein phosphatase C; resatorvid; stem cell antigen 1; toll like receptor 3; toll like receptor 4; transcription factor FOXP3; Fgl2 protein, mouse; fibrinogen; toll like receptor 3; toll like receptor 4; adipose derived stem cell; an…	National Natural Science Foundation of China, NSFC: 81373173	Hao Liu, e-mail: liuhaodoctor@hotmail.com This work was supported by the National Natural Science Foundation of China (Grants No. 81373173)										Azzi, J., Raimondi, G., Mas, V., The outstanding questions in transplanta-tion: It’s about time (2018) Am J Transplant, 18 (1), pp. 271-272; Scalea, J.R., Tomita, Y., Lindholm, C.R., Transplantation tolerance induction: Cell therapies and their mechanisms (2016) Front Immunol, 7, p. 87; Garakani, R., Saidi, R.F., Recent progress in cell therapy in solid organ trans-plantation (2017) Int J Organ T…	Liu, H.; The Key Laboratory of Organ Transplantation in Liaoning ProvinceChina; email: liuhaodoctor@hotmail.com		International Scientific Information, Inc.	14259524			32366814	English	Ann. Transplant.	Article	Final	All Open Access, Green	Scopus	2-s2.0-85084276211
Barbagallo I., Li Volti G., Galvano F., Tettamanti G., Pluchinotta F.R., Bergante S., Vanella L.	24480784900;6604087854;6603586725;7102494699;20735372700;36190513700;21935380400;	Diabetic human adipose tissue-derived mesenchymal stem cells fail to differentiate in functional adipocytes	2017	Experimental Biology and Medicine	242	10		1079	1085		21	10.1177/1535370216681552	https://www.scopus.com/inward/record.uri?eid=2-s2.0-85019241056&doi=10.1177%2f1535370216681552&partnerID=40&md5=2db84229259db9824da1bd4ebdb93c7c	Department of Drug Sciences, University of Catania, Catania, 95125, Italy; Department of Biomedical and Biotechnological Sciences, University of Catania, Catania, 95125, Italy; IRCCS “S. Donato” Hospital, San Donato Milanese, Milan, 20097, Italy	Barbagallo, I., Department of Drug Sciences, University of Catania, Catania, 95125, Italy; Li Volti, G., Department of Biomedical and Biotechnological Sciences, University of Catania, Catania, 95125, Italy; Galvano, F., Department of Biomedical and Biotechnological Sciences, University of Catania, Catania, 95125, Italy; Tettamanti, G., IRCCS “S. Donato” Hospital, San Donato Milanese, Milan, 20097…	Adipose tissue dysfunction represents a hallmark of diabetic patients and is a consequence of the altered homeostasis of this tissue. Mesenchymal stem cells (MSCs) and their differentiation into adipocytes contribute significantly in maintaining the mass and function of adult adipose tissue. The aim of this study was to evaluate the differentiation of MSCs from patients suffering type 2 diabetes …	Adipocyte; diabetes; differentiation; metabolic syndrome; obesity; stem cells	acyl coenzyme A desaturase; CCAAT enhancer binding protein alpha; diacylglycerol acyltransferase 1; fatty acid binding protein 4; fatty acid synthase; insulin receptor substrate 1; interleukin 1beta; interleukin 6; peroxisome proliferator activated receptor alpha; peroxisome proliferator activated receptor delta; peroxisome proliferator activated receptor gamma; sirtuin 1; sterol regulatory eleme…												Giralt, M., Cereijo, R., Villarroya, F., Adipokines and the endocrine role of adipose tissues (2016) Handb Exp Pharmacol, 233, pp. 265-282; Choe, S.S., Huh, J.Y., Hwang, I.J., Kim, J.I., Kim, J.B., Adipose tissue remodeling: its role in energy metabolism and metabolic disorders (2016) Front Endocrinol, 7, p. 30; Boutens, L., Stienstra, R., Adipose tissue macrophages: going off track during obesit…	Barbagallo, I.; Department of Drug Sciences, Italy; email: ignazio.barbagallo@unict.it		SAGE Publications Inc.	15353702		EBMMB	27909015	English	Exp. Biol. Med.	Article	Final	All Open Access, Green	Scopus	2-s2.0-85019241056
Barkat M.A., El-Agawany A., Khanfour A.A., Kelada M.N., Nabil I., Abdelmonsif D.A., Dief A.E.	57219940229;57219936764;57192404192;57202229021;56732967800;56717694100;25651451800;	The potential therapeutic effect of adipose tissue-derived mesenchymal stem cell transplantation on cuprizone model of multiple sclerosis in the mice	2020	Egyptian Journal of Histology	43	1		122	143		1	10.21608/ejh.2019.13731.1129	https://www.scopus.com/inward/record.uri?eid=2-s2.0-85096192745&doi=10.21608%2fejh.2019.13731.1129&partnerID=40&md5=b8f3e487f3bbd51b5eb4251be55c6794	Human Anatomy and Embryology Department; Histology and Cell Biology Department; Medical Biochemistry Department; Medical Physiology Department, Faculty of Medicine, University of Alexandria, Egypt	Barkat, M.A., Human Anatomy and Embryology Department; El-Agawany, A., Human Anatomy and Embryology Department; Khanfour, A.A., Human Anatomy and Embryology Department; Kelada, M.N., Human Anatomy and Embryology Department; Nabil, I., Histology and Cell Biology Department; Abdelmonsif, D.A., Medical Biochemistry Department; Dief, A.E., Medical Physiology Department, Faculty of Medicine, Universit…	Background: Multiple Sclerosis (MS) is an autoimmune neurodegenerative disease. Current treatments have limited effect on the upstream pathophysiology of the disease. Nowadays, mesenchymal stem cells are considered to be a potential therapeutic tool for various neurodegenerative diseases. Their immune privileged status, trophic nature, and capacity to differentiate into various lineages makes the…	Behavior test; Cuprizone; Multiple sclerosis; Stem cell													El-Akabawy, G, Rashed, LA., Beneficial effects of bone marrow-derived mesenchymal stem cell transplantation in a non-immune model of demyelination (2015) Ann Anat, 198, pp. 11-20; Orton, SM, Herrera, BM, Yee, IM, Valdar, W, Ramagopalan, SV, Sadovnick, AD, Sex ratio of multiple sclerosis in Canada: a longitudinal study (2006) Lancet Neurol, 5 (11), pp. 932-936; Miller, AE, Wolinsky, JS, Kappos, L,…	Barkat, M.A.; Human Anatomy and Embryology Departmentemail: monabarakat141@gmail.com		Egyptian Society of Histology and Cytology	11100559				English	Egypt. J. Histol.	Article	Final	All Open Access, Bronze	Scopus	2-s2.0-85096192745
Barlian A., Yanti N.L.W.E.	55664348000;57216707458;	Glycosaminoglycans content and type II collagen localization in chondrogenic differentiation of adipose-derived mesenchymal stem cells induced by L-ascorbic acid 2-phosphate	2020	Journal of Mathematical and Fundamental Sciences	52	1		98	111		1	10.5614/j.math.fund.sci.2020.52.1.7	https://www.scopus.com/inward/record.uri?eid=2-s2.0-85084373709&doi=10.5614%2fj.math.fund.sci.2020.52.1.7&partnerID=40&md5=5cfc1b4d3b43bd5310f572a3f3a081cc	School of Life Sciences and Technology Institut Teknologi Bandung, Jalan Ganesha 10, Bandung, 40132, Indonesia	Barlian, A., School of Life Sciences and Technology Institut Teknologi Bandung, Jalan Ganesha 10, Bandung, 40132, Indonesia; Yanti, N.L.W.E., School of Life Sciences and Technology Institut Teknologi Bandung, Jalan Ganesha 10, Bandung, 40132, Indonesia	L-ascorbic acid 2-phosphate (LAA) is known to induce chondrocyte differentiation. The objective of this study was to analyze the potency of LAA in chondrogenic differentiation of adipose-derived mesenchymal stem cells (ADSC) by analyzing the glycosaminoglycans (GAG) content and type II collagen (Coll2) localization. ADSC was characterized using flow cytometry and cultured in media containing vari…	Chondrocyte; Chondrogenesis; Collagen II; Glycosaminoglycan; L-ascorbic acid 2-phosphate			This study was supported by the Hayandra Clinical Laboratory and the ITB-Olympus Bio Imaging Center Laboratory. We thank Imam Rosadi from Hayandra for helping with the ADSC sources and flow cytometry analysis and Dewi for assistance with the confocal microscope in the imaging center at the Center of Advanced Science Building, Institut Teknologi Bandung.										Sophia Fox, A.J., Bedi, A., Rodeo, S.A., The Basic Science of Articular Cartilage: Structure, Composition, and Function (2009) Sport. Heal. a Multidiscip. Approach, 1 (6), pp. 461-468; Phull, A.R., Eo, S.H., Abbas, Q., Ahmed, M., Kim, S.J., Applications of Chondrocyte-Based Cartilage Engineering: An Overview (2016) Biomed Res. Int., 2016, pp. 1-17; Gelse, K., Collagens – Structure, Function, and …	Barlian, A.; School of Life Sciences and Technology Institut Teknologi Bandung, Jalan Ganesha 10, Indonesia; email: aang@sith.itb.ac.id		Institute for Research and Community Services, Institut Teknologi Bandung	23375760				English	J. Math. Fundament. Sci.	Article	Final	All Open Access, Gold	Scopus	2-s2.0-85084373709
Barlian A., Judawisastra H., Alfarafisa N.M., Wibowo U.A., Rosadi I.	55664348000;6506618895;57204724100;57204722717;57204720098;	Chondrogenic differentiation of adipose-derived mesenchymal stem cells induced by L-ascorbic acid and platelet rich plasma on silk fibroin scaffold	2018	PeerJ	2018	11	e5809				24	10.7717/peerj.5809	https://www.scopus.com/inward/record.uri?eid=2-s2.0-85056845973&doi=10.7717%2fpeerj.5809&partnerID=40&md5=fce2cb8fe7a8a38e584ae58601ed06ba	School of Life Sciences and Technology, Institute of Technology Bandung, Bandung, West Java, Indonesia; Faculty of Mechanical and Aerospace Engineering, Institute of Technology Bandung, Bandung, West Java, Indonesia; Klinik Hayandra, Jakarta, Indonesia	Barlian, A., School of Life Sciences and Technology, Institute of Technology Bandung, Bandung, West Java, Indonesia; Judawisastra, H., Faculty of Mechanical and Aerospace Engineering, Institute of Technology Bandung, Bandung, West Java, Indonesia; Alfarafisa, N.M., School of Life Sciences and Technology, Institute of Technology Bandung, Bandung, West Java, Indonesia; Wibowo, U.A., Faculty of Mech…	Articular cartilage is an avascular tissue with limited regenerative property. Therefore, a defect or trauma in articular cartilage due to disease or accident can lead to progressive tissue deterioration. Cartilage tissue engineering, by replacing defective cartilage tissue, is a method for repairing such a problem. In this research, three main aspects-cell, biomaterial scaffold, and bioactive fa…	Bioactive factors; Biomaterial scaffold; Chondrogenesis; Osteoarthritis; Stem cells	5' nucleotidase; alcian blue; ascorbic acid; cell surface marker; endoglin; glycosaminoglycan; scaffold protein; silk fibroin; silk fibroin scaffold; Thy 1 membrane glycoprotein; unclassified drug; adipose derived stem cell; Article; biocompatibility; Bombyx mori; cell adhesion; cell aggregation; cell culture; cell differentiation; cell growth; cell isolation; cell population; cell proliferation;…												Acharya, C., Ghosh, S.K., Kundu, S.C., Silk fibroin film from non-mulberry tropical tasar silkworms: A novel substrate for in vitro fibroblast culture (2008) Elsevier, 5, pp. 429-437; Akeda, K., An, H.S., Okuma, M., Attawia, M., Miyamoto, K., Thonar, E.J., Plateletrich plasma stimulates porcine articular chondrocyte proliferation and matrix biosynthesis (2006) Osteoarthritis Cartilage, 14, pp. 12…	Barlian, A.; School of Life Sciences and Technology, Indonesia; email: aang@sith.itb.ac.id		PeerJ Inc.	21678359				English	PeerJ	Article	Final	All Open Access, Gold, Green	Scopus	2-s2.0-85056845973
Barrientos F.J., Redondo L.M., Alberca M., Sánchez A.M., García-Sancho J.	57220009514;57203840236;6603643708;57213796091;7005063338;	Bone regeneration with autologous adipose-derived mesenchymal stem cells: A reliable experimental model in rats	2020	MethodsX	7		101137				1	10.1016/j.mex.2020.101137	https://www.scopus.com/inward/record.uri?eid=2-s2.0-85096483033&doi=10.1016%2fj.mex.2020.101137&partnerID=40&md5=dbcaf903d8f7adc6b2457764b931809d	Servicio de Cirugía Maxilofacial, Hospital General de Castellón, Spain; Servicio de Cirugía Maxilofacial, Hospital del Rio Hortega, Valladolid, Spain; Citospin SL, Edificio I+D Campus Miguel Delibes, Valladolid, Spain; Instituto de Biología y Genética Molecular (IBGM), Universidad de Valladolid y Centro Superior de Investigaciones Científicas (CSIC), Valladolid, Spain	Barrientos, F.J., Servicio de Cirugía Maxilofacial, Hospital General de Castellón, Spain; Redondo, L.M., Servicio de Cirugía Maxilofacial, Hospital del Rio Hortega, Valladolid, Spain; Alberca, M., Citospin SL, Edificio I+D Campus Miguel Delibes, Valladolid, Spain; Sánchez, A.M., Instituto de Biología y Genética Molecular (IBGM), Universidad de Valladolid y Centro Superior de Investigaciones Cient…	The adult mesenchymal stem cell (MSC) has been proposed to be the definitive tool in regenerative medicine due to its multi-differentiation potential and expansion capacity ex vivo. The use of MSCs on bone regeneration has been assessed in several studies, obtaining promising results. However, the endless combinations that can be tested and the heterogeneity in the experimental conditions become …	Adipose tissue; Animal model; Autologous adipose-derived mesenchymal stem cells harvesting and implantation in a bilateral mandibular critizal-size defect model in rats; Bone tissue engineering; Mesenchymal stem cell	adult; animal cell; animal experiment; animal model; animal tissue; article; bone regeneration; bone tissue; cell therapy; controlled study; ex vivo study; interscapular fat; male; mandible; mesenchymal stem cell; nonhuman; preclinical study; rat; reimplantation; rodent; tissue engineering												Conejero, J.A., Lee, J.A., Parrett, B.M., Terry, M., Wear-Maggitti, K., Grant, R.T., Repair of palatal bone defects using osteogenically differentiated fat-derived stem cells (2006) Plast. Reconstr. Surg., 117 (3), pp. 857-863; Cowan, C.M., Shi, Y.Y., Aalami, O.O., Chou, Y.F., Mari, C., Thomas, R., Adiposederived adult stromal cells heal critical-size mouse calvarial defects (2004) Nat. Biotechno…	Barrientos, F.J.; Servicio de Cirugía Maxilofacial, Spain; email: drbarryentos@gmail.com		Elsevier B.V.	22150161				English	MethodsX	Article	Final	All Open Access, Gold, Green	Scopus	2-s2.0-85096483033
Barrientos-Lezcano F.J., Redondo-González L.M., Alberca-Zeballos M., Sánchez-García A.M., García-Sancho J.	23984278600;6602593254;57298222900;57298223000;7005063338;	Mandibular bone regeneration with autologous adipose-derived mesenchymal stem cells and coralline hydroxyapatite: experimental study in rats	2021	British Journal of Oral and Maxillofacial Surgery								10.1016/j.bjoms.2021.01.013	https://www.scopus.com/inward/record.uri?eid=2-s2.0-85117256965&doi=10.1016%2fj.bjoms.2021.01.013&partnerID=40&md5=0f60fc004135e6b33e4e3e9607ba0ee9	Oral and Maxillofacial Surgeon, Servicio de Cirugía Maxilofacial, Hospital General Universitario de Castellón, Avenida de Benicassim 128, Castellón, 12004, Spain; Oral and Maxillofacial Surgeon, Servicio de Cirugía Maxilofacial, Hospital Universitario Del Rio Hortega, Calle Dulzaina 2, Valladolid, 47012, Spain; Citospin SL, Edificio I+D Campus Miguel Delibes, Paseo de Belén, 11, Valladolid, 47011…	Barrientos-Lezcano, F.J., Oral and Maxillofacial Surgeon, Servicio de Cirugía Maxilofacial, Hospital General Universitario de Castellón, Avenida de Benicassim 128, Castellón, 12004, Spain; Redondo-González, L.M., Oral and Maxillofacial Surgeon, Servicio de Cirugía Maxilofacial, Hospital Universitario Del Rio Hortega, Calle Dulzaina 2, Valladolid, 47012, Spain; Alberca-Zeballos, M., Citospin SL, E…	The purpose of this paper was to investigate the bone regeneration effect of autologous adipose tissue mesenchymal stem cells (ATMSC) in a small animal model. Twelve Wistar rats were given bilateral critical-size defects in the mandible. The defects were filled with coralline hydroxyapatite alone or combined with autologous undifferentiated ATMSC obtained from the dorsal fat pad. Studies were con…	Adipose tissue; autologous; bone regeneration; bone tissue engineering; coralline hydroxyapatite; mesenchymal stem cell			The authors would like to thank Dra. Torres and Dr. Gonz?lez-Sagrado for their assistance with the histological and statistical analysis, respectively.										Peng, L., Jia, Z., Yin, X., Comparative analysis of mesenchymal stem cells from bone marrow cartilage and adipose tissue (2008) Stem Cells Dev, 17, pp. 761-774; Mizuno, H., Adipose-derived stem cells for tissue repair and regeneration: ten years of research and a literature review (2009) J Nippon Med Sch, 76, pp. 56-66; Cowan, C.M., Shi, Y.Y., Aalami, O.O., Adipose-derived adult stromal cells hea…	Barrientos-Lezcano, F.J.; Servicio de Cirugía Maxilofacial, Avenida de Benicassim 128, Spain; email: barryentos@gmail.com		Churchill Livingstone	02664356		BJOSE		English	Br. J. Oral Maxillofac. Surg.	Article	Article in Press		Scopus	2-s2.0-85117256965
Barzelay A., Algor S.W., Niztan A., Katz S., Benhamou M., Nakdimon I., Azmon N., Gozlan S., Mezad-Koursh D., Neudorfer M., Goldstein M., Meilik B., Loewenstein A., Barak A.	25629732400;57207761425;57207758868;57002159000;57205509278;14024852300;57207761681;57207762852;36561989800;7004134445;7403013990;8833700300;7005170594;7102366018;	Adipose-derived mesenchymal stem cells migrate and rescue RPE in the setting of oxidative stress	2018	Stem Cells International	2018		9682856				14	10.1155/2018/9682856	https://www.scopus.com/inward/record.uri?eid=2-s2.0-85062878761&doi=10.1155%2f2018%2f9682856&partnerID=40&md5=95ab08069484526ab6f627a4633cf265	Department of Ophthalmology, Tel Aviv Sourasky Medical Center, Tel Aviv, Israel; Sackler Faculty of Medicine, Tel Aviv University, Tel Aviv, Israel; Department of Plastic and Reconstructive Surgery, Tel Aviv Sourasky Medical Center, Tel Aviv, Israel	Barzelay, A., Department of Ophthalmology, Tel Aviv Sourasky Medical Center, Tel Aviv, Israel, Sackler Faculty of Medicine, Tel Aviv University, Tel Aviv, Israel; Algor, S.W., Department of Ophthalmology, Tel Aviv Sourasky Medical Center, Tel Aviv, Israel, Sackler Faculty of Medicine, Tel Aviv University, Tel Aviv, Israel; Niztan, A., Department of Ophthalmology, Tel Aviv Sourasky Medical Center,…	Oxidative stress leads to the degeneration of retinal pigment epithelial (RPE) and photoreceptor cells. We evaluated the potential of adipose-derived mesenchymal stem cells (ASCs) as a therapeutic tool by studying the migration capacity of ASCs in vitro and their protective effect against RPE cell death under oxidative stress in vitro and in vivo. ASCs exhibited enhanced migration when exposed to…		chemokine receptor CXCR4; hydrogen peroxide; interleukin 1beta; scatter factor; sodium iodate; stromal cell derived factor 1; adipose derived stem cell; animal experiment; animal model; animal tissue; Article; cell death; cell migration; cell protection; cell survival; controlled study; epithelium cell; human; human cell; immunohistochemistry; in vitro study; in vivo study; mesenchymal stem cell;…	Moxie Foundation; Tel Aviv University, ТАУ	This study was supported by a grant from the Moxie Foundation and the Claire and Amédée Maratier Institute for the Study of Blindness and Visual Disorders, Tel Aviv University. We would like to acknowledge Dr. Michal Roll PhD of Tel Aviv Medical Center for the strategic support of this study.										Bazan, N.G., Cell survival matters: Docosahexaenoic acid signaling, neuroprotection and photoreceptors (2006) Trends in Neurosciences, 29 (5), pp. 263-271; Tan, J.S.L., Wang, J.J., Flood, V., Rochtchina, E., Smith, W., Mitchell, P., Dietary antioxidants and the long-term incidence of age-related macular degeneration: The Blue Mountains Eye Study (2008) Ophthalmology, 115 (2), pp. 334-341; Masuda,…	Barzelay, A.; Department of Ophthalmology, Israel; email: aya.barzelay@gmail.com		Hindawi Limited	16879678				English	Stem Cells Intl.	Article	Final	All Open Access, Gold, Green	Scopus	2-s2.0-85062878761
Barzelay A., Levy R., Kohn E., Sella M., Shani N., Meilik B., Entin-Meer M., Gur E., Loewenstein A., Barak A.	25629732400;55228215900;57052375900;57053074500;23568669700;8833700300;11141137800;57191411208;7005170594;7102366018;	Power-assisted liposuction versus tissue resection for the isolation of adipose tissue-derived mesenchymal stem cells: Phenotype, senescence, and multipotency at advanced passages	2015	Aesthetic Surgery Journal	35	7		NP230	NP240		12	10.1093/asj/sjv055	https://www.scopus.com/inward/record.uri?eid=2-s2.0-85047289176&doi=10.1093%2fasj%2fsjv055&partnerID=40&md5=51cd96bbc87ba8aa2c2ba4b3befb9dc1	Department of Ophthalmology, 6 Weizmann Street, Tel Aviv, 64239, Israel; Department of Ophthalmology, Vitreoretinal Surgery Unit in the Ophthalmology Laboratory, Department of Ophthalmology, Tel-Aviv Sourasky Medical Center in Tel-Aviv, Israel; Department of Plastic and Reconstructive Surgery, Tel-Aviv Sourasky Medical Center, Israel; Department of Cardiology, Tel-Aviv Sourasky Medical Center, Is…	Barzelay, A., Department of Ophthalmology, 6 Weizmann Street, Tel Aviv, 64239, Israel; Levy, R., Department of Ophthalmology, 6 Weizmann Street, Tel Aviv, 64239, Israel; Kohn, E., Department of Ophthalmology, 6 Weizmann Street, Tel Aviv, 64239, Israel; Sella, M., Department of Plastic and Reconstructive Surgery, Tel-Aviv Sourasky Medical Center, Israel; Shani, N., Department of Plastic and Recons…	Background: Adipose tissue-derived mesenchymal stem cells (ASCs) can be isolated from subcutaneous fat harvested by tissue resection or liposuction. Objectives: The authors compared ASCs isolated by tissue resection or power-assisted liposuction (PAL) to determine whether either surgical procedure yielded ASCs with improved purity and competence that was preserved for several passages. Methods: F…		amine; beta galactosidase; cell surface marker; dye; fat; beta galactosidase; abdominoplasty; adipose derived stem cell; adult; Article; cell count; cell differentiation; cell division; cell isolation; cell population; cell proliferation; cell viability; clinical article; clinical assessment; clinical evaluation; female; fluorescence activated cell sorting; gene expression; gene expression profil…												Campagnoli, C., Roberts, I.A., Kumar, S., Bennett, P.R., Bellantuono, I., Fisk, N.M., Identification of mesenchymal stem/progenitor cells in human first-trimester fetal blood, liver, and bone marrow (2001) Blood., 98 (8), pp. 2396-2402; De Ugarte, D.A., Morizono, K., Elbarbary, A., Comparison of multi-lineage cells from human adipose tissue and bone marrow (2003) Cells Tissues Organs., 174 (3), p…	Barzelay, A.; Department of Ophthalmology, 6 Weizmann Street, Israel; email: aya.barzelay@gmail.com		Oxford University Press	1090820X		ASJEB	26319084	English	Aesthet. Surg. J.	Article	Final	All Open Access, Bronze	Scopus	2-s2.0-85047289176
Basham H.K., Aghoghovwia B.E., Papaioannou P., Seo S., Oorschot D.E.	57226144304;57189596582;57226157264;50761522400;6701593806;	Delayed double treatment with adult-sourced adipose-derived mesenchymal stem cells increases striatal medium-spiny neuronal number, decreases striatal microglial number, and has no subventricular proliferative effect, after acute neonatal hypoxia-ischemia in male rats	2021	International Journal of Molecular Sciences	22	15	7862					10.3390/ijms22157862	https://www.scopus.com/inward/record.uri?eid=2-s2.0-85110644520&doi=10.3390%2fijms22157862&partnerID=40&md5=56f3cdae1036c4ba1c649154e47bfc64	The Brain Health Research Centre, Department of Anatomy, School of Biomedical Sciences, University of Otago, P.O. Box 913, Dunedin, 9054, New Zealand	Basham, H.K., The Brain Health Research Centre, Department of Anatomy, School of Biomedical Sciences, University of Otago, P.O. Box 913, Dunedin, 9054, New Zealand; Aghoghovwia, B.E., The Brain Health Research Centre, Department of Anatomy, School of Biomedical Sciences, University of Otago, P.O. Box 913, Dunedin, 9054, New Zealand; Papaioannou, P., The Brain Health Research Centre, Department of…	Perinatal hypoxia-ischemia (HI) is a major cause of striatal injury. Delayed post-treatment with adult-sourced bone marrow-derived mesenchymal stem cells (BMSCs) increased the absolute number of striatal medium-spiny neurons (MSNs) following perinatal HI-induced brain injury. Yet extraction of BMSCs is more invasive and difficult compared to extraction of adipose-derived mesenchymal stem cells (A…	Adipose-derived mesenchymal stem cells; Adult mesenchymal stem cells; Cell proliferation; Location of extrinsic stem cells in brain; Stereology; Striatal medium-spiny projection neurons; Striatal microglia; Subventricular zone	adult stem cell; animal; corpus striatum; cytology; hypoxic ischemic encephalopathy; male; mesenchymal stem cell; mesenchymal stem cell transplantation; newborn; physiology; rat; Sprague Dawley rat; time to treatment; Adult Stem Cells; Animals; Animals, Newborn; Corpus Striatum; Hypoxia-Ischemia, Brain; Male; Mesenchymal Stem Cell Transplantation; Mesenchymal Stem Cells; Rats; Rats, Sprague-Dawle…	University of Otago	Funding: We gratefully acknowledge the Department of Anatomy for funding this research and the University of Otago for awarding a MSc Publishing Bursary to HKB and a PhD Publishing Bursary to BEA.										Martinello, K., Hart, A.R., Yap, S., Mitra, S., Robertson, N.J., Management and investigation of neonatal encephalopathy: 2017 update (2017) Arch. Dis. Child. Fetal Neonatal Ed, 102, pp. F346-F358. , [CrossRef]; Oorschot, D., The percentage of interneurons in the dorsal striatum of the rat, cat, monkey and human: A critique of the evidence (2013) Basal Ganglia, 3, pp. 19-24. , [CrossRef]; Rice, J…	Oorschot, D.E.; The Brain Health Research Centre, P.O. Box 913, New Zealand; email: dorothy.oorschot@otago.ac.nz		MDPI AG	16616596			34360638	English	Int. J. Mol. Sci.	Article	Final	All Open Access, Green	Scopus	2-s2.0-85110644520
Bassi Ê.J., Moraes-Vieira P.M.M., Moreira-Sá C.S.R., Almeida D.C., Vieira L.M., Cunha C.S., Hiyane M.I., Basso A.S., Pacheco-Silva A., Câmara N.O.S.	23977495600;36194118300;55364540200;48761107000;57195672655;35104663000;6508271056;7101615357;55581599200;6701760127;	Immune regulatory properties of allogeneic adipose-derived mesenchymal stem cells in the treatment of experimental autoimmune diabetes	2012	Diabetes	61	10		2534	2545		91	10.2337/db11-0844	https://www.scopus.com/inward/record.uri?eid=2-s2.0-84866631736&doi=10.2337%2fdb11-0844&partnerID=40&md5=7a5d18ece3b2e1072676ec54c45e51c3	Department of Immunology, Institute of Biomedical Sciences IV, Universidade de São Paulo, São Paulo, Brazil; Department of Medicine, Division of Nephrology, Universidade Federal de São Paulo, São Paulo, Brazil; Department of Microbiology, Immunology, and Parasitology, Universidade Federal de São Paulo, São Paulo, Brazil	Bassi, Ê.J., Department of Immunology, Institute of Biomedical Sciences IV, Universidade de São Paulo, São Paulo, Brazil; Moraes-Vieira, P.M.M., Department of Immunology, Institute of Biomedical Sciences IV, Universidade de São Paulo, São Paulo, Brazil; Moreira-Sá, C.S.R., Department of Immunology, Institute of Biomedical Sciences IV, Universidade de São Paulo, São Paulo, Brazil; Almeida, D.C., D…	Adipose-derived mesenchymal stem cells (ADMSCs) display immunosuppressive properties, suggesting a promising therapeutic application in several autoimmune diseases, but their role in type 1 diabetes (T1D) remains largely unexplored. The aim of this study was to investigate the immune regulatory properties of allogeneic ADMSC therapy in T cell-mediated autoimmune diabetes in NOD mice. ADMSC treatm…		amylin; gamma interferon; glucagon like peptide 1; insulin; transforming growth factor beta1; adipose derived stem cell; allogeneic stem cell transplantation; animal cell; animal experiment; animal model; article; autoimmune disease; cell proliferation; controlled study; experimental diabetes mellitus; female; hyperglycemia; immunoregulation; in vitro study; inflammatory cell; insulin blood level…												Tisch, R., McDevitt, H., Insulin-dependent diabetes mellitus (1996) Cell, 85 (3), pp. 291-297. , DOI 10.1016/S0092-8674(00)81106-X; Rabinovitch, A., An update on cytokines in the pathogenesis of insulin-dependent diabetes mellitus (1998) Diabetes/Metabolism Reviews, 14 (2), pp. 129-151. , DOI 10.1002/(SICI)1099-0895(199806)14:2<129::AID-DMR208>3.0.CO;2-V; Debray-Sachs, M., Carnaud, C., Boitard, C…	Câmara, N.O.S.; Department of Immunology, , São Paulo, Brazil; email: niels@icb.usp.br			00121797		DIAEA	22688334	English	Diabetes	Article	Final	All Open Access, Hybrid Gold, Green	Scopus	2-s2.0-84866631736
Beaulah J.V., Ushakumary S., Kannan T.A., William B.J., Ramesh G., Parthiban M., Raja A.	57194624211;24449823300;26662436200;8539759300;7004318114;6603903237;14831757900;	Culture and expansion of adipose derived mesenchymal stem cells in ovine	2017	Indian Journal of Animal Research	51	2		340	343		1	10.18805/ijar.v0iOF.7001	https://www.scopus.com/inward/record.uri?eid=2-s2.0-85021283540&doi=10.18805%2fijar.v0iOF.7001&partnerID=40&md5=d85902b9591ce64d9f9b5c22d703701a	Centre for Stem Cell Research and Regenerative Medicine, Tamil Nadu Veterinary and Animal Sciences University, Chennai, 600 007, India; Department of Veterinary Anatomy, Tamil Nadu Veterinary and Animal Sciences University, India; Centre for Stem Cell Research and Regenerative Medicine, Tamil Nadu Veterinary and Animal Sciences University, India; Department of Animal Biotechnology, Tamil Nadu Vet…	Beaulah, J.V., Centre for Stem Cell Research and Regenerative Medicine, Tamil Nadu Veterinary and Animal Sciences University, Chennai, 600 007, India, Department of Veterinary Anatomy, Tamil Nadu Veterinary and Animal Sciences University, India; Ushakumary, S., Centre for Stem Cell Research and Regenerative Medicine, Tamil Nadu Veterinary and Animal Sciences University, Chennai, 600 007, India, D…	Culture and expansion of Adipose derived Mesenchymal stem cells (ADMSCs) in Ovine was carried out in this study. Ovine adipose tissue samples were collected from Chennai Corporation slaughter house under sterile condition in normal saline with five per cent povidone iodine, antibiotic and antimycotic solutions. Collected tissue samples were weighed and digested using collagenase enzyme to isolate…	Adipose tissue; Culture; Expansion; Mesenchymal stem cells; Ovine	adipose derived stem cell; adult; animal cell; animal tissue; Article; cell culture; cell density; cell expansion; cell viability; cellular parameters; controlled study; mesenchymal stem cell; morphology; nonhuman; sheep; stromal vascular fraction												Al-Nbaheen, M., Vishnubalaji, R., Ali, D., Bouslimi, A., Al-Jassir, F., Megges, M., Prigione, A., Aldahmash, A., Human Stromal (Mesenchymal) Stem Cells from bone marrow, adipose tissue and skin exhibit differences in molecular phenotype and differentiation potential (2012) Stem Cell Rev and Rep, 2013, pp. 32-43; Barberini, J.D., Natália, P.P.F., Mariana, S.M., Leandro, M., Amanda, J.L., Marta, C.…	Kannan, T.A.; Centre for Stem Cell Research and Regenerative Medicine, India; email: kannan@tanuvas.org.in		Agricultural Research Communication Centre	03676722				English	Ind. J. Ani. Res	Article	Final		Scopus	2-s2.0-85021283540
Becker M., Potapenko T., Niklaus A., Bieback K., Ho A.D., Müller A.M.	7402282016;8896081600;55867576500;8631641600;36038823100;35570195800;	Polycomb protein BMI1 regulates osteogenic differentiation of human adipose tissue-derived mesenchymal stem cells downstream of GSK3	2016	Stem Cells and Development	25	12		922	933		4	10.1089/scd.2015.0277	https://www.scopus.com/inward/record.uri?eid=2-s2.0-84975491222&doi=10.1089%2fscd.2015.0277&partnerID=40&md5=8949c357193f466249f27a4b9a9e7dda	Institute for Medical Radiation and Cell Research (MSZ), Center of Experimental Molecular Medicine (ZEMM), Zinklesweg 10, Würzburg, D-97078, Germany; Institute of Transfusion Medicine and Immunology, University of Heidelberg, German Red Cross Blood Service Baden-Württemberg-Hessen, Mannheim, Germany; Department of Internal Medicine V, Heidelberg University Hospital, Heidelberg, Germany	Becker, M., Institute for Medical Radiation and Cell Research (MSZ), Center of Experimental Molecular Medicine (ZEMM), Zinklesweg 10, Würzburg, D-97078, Germany; Potapenko, T., Institute for Medical Radiation and Cell Research (MSZ), Center of Experimental Molecular Medicine (ZEMM), Zinklesweg 10, Würzburg, D-97078, Germany; Niklaus, A., Institute for Medical Radiation and Cell Research (MSZ), Ce…	Polycomb proteins such as the B lymphoma Mo-MLV insertion region 1 homolog (BMI1) are essential chromatin factors for the self-renewal and differentiation of embryonic and adult stem cells. BMI1 also plays a critical role in osteogenesis as Bmi1-deficient mice display a skeletal phenotype caused by the exhaustion of the mesenchymal stem cell pool. In this study, we have studied the role of BMI1 i…		BMI1 protein; bone morphogenetic protein 2; glycogen synthase kinase 3; short hairpin RNA; Wnt11 protein; alkaline phosphatase; BMI1 protein; BMI1 protein, human; glycogen synthase kinase 3; adipose tissue; Article; bone development; bone mineralization; controlled study; enzyme activity; gene overexpression; gene silencing; human; human cell; human tissue; mesenchymal stem cell; osteoclastogenes…												Bieback, K., Wuchter, P., Besser, D., Franke, W., Becker, M., Ott, M., Pacher, M., Stamm, C., Mesenchymal stromal cells (MSCs): Science, and f(r)iction (2012) J Mol Med (Berl, 90, pp. 773-782; Zuk, P.A., Zhu, M., Ashjian, P., De Ugarte, D.A., Huang, J.I., Mizuno, H., Alfonso, Z.C., Hedrick, M.H., Human adipose tissue is a source of multipotent stem cells (2002) Mol Biol Cell, 13, pp. 4279-4295; B…	Becker, M.; Institute for Medical Radiation and Cell Research (MSZ), Zinklesweg 10, Germany; email: matthias.becker@uni-wuerzburg.de		Mary Ann Liebert Inc.	15473287		SCDTA	27100571	English	Stem Cells Dev.	Article	Final		Scopus	2-s2.0-84975491222
Bedir T., Ulag S., Aydogan K., Sahin A., Karademir Yilmaz B., Guvenc Y., Bozlar M., Ustundag C.B., Gunduz O.	54584860400;57207117577;57220072739;57190254873;55779901300;26654859500;25229742900;9233321100;12797373800;	Effect of electric stimulus on human adipose-derived mesenchymal stem cells cultured in 3D-printed scaffolds	2021	Polymers for Advanced Technologies	32	3		1114	1125		1	10.1002/pat.5159	https://www.scopus.com/inward/record.uri?eid=2-s2.0-85096810307&doi=10.1002%2fpat.5159&partnerID=40&md5=6c426759b35d489c662a81cc28b18cd9	Department of Bioengineering, Faculty of Chemical and Metallurgical Engineering, Yildiz Technical University, Istanbul, Turkey; Center for Nanotechnology and Biomaterials Application and Research (NBUAM), Marmara University, Istanbul, Turkey; Department of Metallurgical and Materials Engineering, Faculty of Technology, Marmara University, Istanbul, Turkey; Department of Electrical and Electronics…	Bedir, T., Department of Bioengineering, Faculty of Chemical and Metallurgical Engineering, Yildiz Technical University, Istanbul, Turkey, Center for Nanotechnology and Biomaterials Application and Research (NBUAM), Marmara University, Istanbul, Turkey; Ulag, S., Center for Nanotechnology and Biomaterials Application and Research (NBUAM), Marmara University, Istanbul, Turkey, Department of Metall…	Electrical stimulation has shown great potential for nerve regeneration processes. This makes it attractive to use electrically active materials in the neural scaffold. In this paper, bismuth ferrite (BFO) nanoparticles were synthesized via co-precipitation method and incorporated to 10 wt% polylactic acid (PLA) in chloroform to obtain 3D-printed PLA/BFO biocomposites. The crystallinity of BFO na…	3D printing; bismuth ferrite; cell alignment; electrical stimulation; neural scaffold	Biomechanics; Cell culture; Chlorine compounds; Composite structures; Crystallinity; Ferrite; Nanoparticles; Precipitation (chemical); Scaffolds (biology); Stem cells; Synthesis (chemical); Bismuth ferrites; Coprecipitation method; Electric stimuli; Electrical stimulations; Electrically actives; Nerve regeneration; Poly lactic acid; Stimulated cells; 3D printers	Marmara Üniversitesi: FEN‐B‐121218‐0614	This work has been supported by Marmara University Scientific Research Projects Coordination Unit under grant number FEN‐B‐121218‐0614.										Imamura, Y., Mukohara, T., Shimono, Y., Comparison of 2D- and 3D-culture models as drug-testing platforms in breast cancer (2015) Oncol Rep, 33 (4), pp. 1837-1843. , https://doi.org/10.3892/or.2015.3767; Gurgo, R.D., Bedi, K.S., Nurcombe, V., Current concepts in central nervous system regeneration (2002) J Clin Neurosci, 9 (6), pp. 613-617. , https://doi.org/10.1054/jocn.2002.1080; Haston, K.M., …	Ustundag, C.B.; Department of Bioengineering, Turkey; email: cbustundag@gmail.com Ustundag, C.B.; Center for Nanotechnology and Biomaterials Application and Research (NBUAM), Turkey; email: cbustundag@gmail.com		John Wiley and Sons Ltd	10427147				English	Polym. Adv. Technol.	Article	Final		Scopus	2-s2.0-85096810307
Begic A., Isfoss B.L., Lønnerød L.K., Vigen A., Moskaug J.Ø.	6507049019;55908757700;57208564114;57208564828;57195426424;	Survival and inflammatory response in adipose-derived mesenchymal stem cell-enriched mouse fat grafts	2016	Plastic and Reconstructive Surgery - Global Open	4	12	e1110				3	10.1097/GOX.0000000000001110	https://www.scopus.com/inward/record.uri?eid=2-s2.0-85064288449&doi=10.1097%2fGOX.0000000000001110&partnerID=40&md5=b6bb29c4dc2190fa6ab4ab3ed7dacf97	Department of Plastic Surgery, Telemark Hospital, Skien, Norway; Department of Pathology, Telemark Hospital, Skien, Norway; Department of Orthopedic Surgery, Vestfold Hospital, Tønsberg, Norway; Department of Plastic and Reconstructive Surgery, Haukeland University Hospital, Bergen, Norway; Department of Molecular Medicine, Institute of Basic Medical Sciences, Norwegian Centre for Stem Cell Resea…	Begic, A., Department of Plastic Surgery, Telemark Hospital, Skien, Norway; Isfoss, B.L., Department of Pathology, Telemark Hospital, Skien, Norway; Lønnerød, L.K., Department of Orthopedic Surgery, Vestfold Hospital, Tønsberg, Norway; Vigen, A., Department of Plastic and Reconstructive Surgery, Haukeland University Hospital, Bergen, Norway; Moskaug, J.Ø., Department of Molecular Medicine, Instit…	Background: Adipose tissue-derived mesenchymal stem cells (ATMSCs) are currently used in grafting procedures in a number of clinical trials. The reconstructive role of such cells in fat graft enrichment is largely unclear. This study was undertaken to assess survival and inflammatory response in fat grafts enriched with ATMSCs in mice. Methods: ATMSC-enriched adipose tissue was grafted subcutaneo…														Gir, P., Brown, S.A., Oni, G., Fat grafting: Evidence-based review on autologous fat harvesting, processing, reinjection, and storage (2012) Plast Reconstr Surg, 130, pp. 249-258; Sterodimas, A., De Faria, J., Nicaretta, B., Tissue engineering with adipose-derived stem cells (ADSCs): Current and future applications (2010) J Plast Reconstr Aesthet Surg, 63, pp. 1886-1892; Yoshimura, K., Sato, K., …	Moskaug, J.Ø.; Department of Molecular Medicine, Sognsvannsveien 9, Norway; email: j.o.moskaug@medisin.uio.no		Lippincott Williams and Wilkins	21697574				English	Plast. Reconstr. Surg., Glob. Open	Article	Final	All Open Access, Gold, Green	Scopus	2-s2.0-85064288449
Begum S., Ahmed N., Mubarak M., Mateen S.M., Khalid N., Rizvi S.A.H.	57201520111;57191443427;57212735118;57208689566;57208684022;7201786942;	Modulation of renal parenchyma in response to allogeneic adipose-derived mesenchymal stem cells transplantation in acute kidney injury	2019	International Journal of Stem Cells	12	1		125	138		1	10.15283/ijsc18091	https://www.scopus.com/inward/record.uri?eid=2-s2.0-85065513391&doi=10.15283%2fijsc18091&partnerID=40&md5=46c179f99c50e41134a1488a810f5105	Stem Cells Research Laboratory (SCRL), Pakistan; Clinical Laboratory Sciences (CLS), Pakistan; Department of Urology, Sindh Institute of Urology and Transplantation (SIUT), Karachi, Pakistan	Begum, S., Stem Cells Research Laboratory (SCRL), Pakistan; Ahmed, N., Stem Cells Research Laboratory (SCRL), Pakistan; Mubarak, M., Clinical Laboratory Sciences (CLS), Pakistan; Mateen, S.M., Stem Cells Research Laboratory (SCRL), Pakistan; Khalid, N., Stem Cells Research Laboratory (SCRL), Pakistan; Rizvi, S.A.H., Department of Urology, Sindh Institute of Urology and Transplantation (SIUT), Kar…	Background and Objectives: In regenerative medicine, mesenchymal stem cells derived from adipose tissues (Ad-MSCs) are a very attractive target to treat many diseases. In relation to nephrology, the aim of the current study is to investigate the effects of Ad-MSCs for the amelioration of acute kidney injury and to explore the mechanism of renal parenchymal changes in response to allogeneic transp…	Acute kidney injury; Adipose-derived mesenchymal stem cells; Cisplatin; TGF-β1; TNF-α; Tubular injury	cisplatin; creatinine; fluorescent dye; kim 1; megalin; protein; transforming growth factor beta1; tumor necrosis factor; unclassified drug; urea; acute kidney failure; adipose derived stem cell; animal experiment; animal model; animal tissue; antifibrotic activity; antiinflammatory activity; Article; Bagg albino mouse; cell infiltration; cell proliferation; creatinine blood level; epithelium cel…		Funding: All the support and the funds for this research work were provided by the Sindh Institute of Urology and Transplantation (SIUT)-Karachi-74200, Pakistan. Author’s contribution: Sumreen Begum–concept and designed the entire project, conducted experiments, analyzed, compiled and interpreted data, wrote, edited and finalized the draft of the manuscript. Nazia Ahmed–involved in optimizations …										Kanbay, M., Covic, A., Bone morphogenic protein-7: a new prognostic marker for acute kidney injury? (2010) NDT Plus, 3, pp. 106-107; Yao, W., Hu, Q., Ma, Y., Xiong, W., Wu, T., Cao, J., Wu, D., Human adipose-derived mesenchymal stem cells repair cisplatin-induced acute kidney injury through antiapoptotic pathways (2015) Exp Ther Med, 10, pp. 468-476; Morigi, M., Imberti, B., Zoja, C., Corna, D., …	Begum, S.; Stem Cells Research Laboratory (SCRL), Pakistan; email: sumreenbegum@gmail.com		Sungkyunkwan University	20053606				English	Int. J. Stem Cells	Article	Final	All Open Access, Gold, Green	Scopus	2-s2.0-85065513391
Berg J., Roch M., Altschüler J., Winter C., Schwerk A., Kurtz A., Steiner B.	56320293200;23025714100;56320679600;35597303600;51864375100;7202988538;7102617720;	Human adipose-Derived Mesenchymal Stem Cells Improve Motor Functions and are Neuroprotective in the 6-Hydroxydopamine-Rat Model for Parkinson’s Disease when Cultured in Monolayer Cultures but Suppress Hippocampal Neurogenesis and Hippocampal Memory Function when Cultured in Spheroids	2015	Stem Cell Reviews and Reports	11	1		133	149		42	10.1007/s12015-014-9551-y	https://www.scopus.com/inward/record.uri?eid=2-s2.0-84939889293&doi=10.1007%2fs12015-014-9551-y&partnerID=40&md5=c33f4f9273292256ecdc7378d4815b85	Department of Neurology, Charité University Medicine Berlin, CCM, Charitéplatz 1, Berlin, D-10117, Germany; Institute for Immunology, Charité University Medicine Berlin, Augustenburger Platz 1, Berlin, D-13353, Germany; Department of Psychiatry, University Hospital Carl Gustav Carus, Technical University Dresden, Fetscherstr. 74, Dresden, D-01307, Germany	Berg, J., Department of Neurology, Charité University Medicine Berlin, CCM, Charitéplatz 1, Berlin, D-10117, Germany; Roch, M., Institute for Immunology, Charité University Medicine Berlin, Augustenburger Platz 1, Berlin, D-13353, Germany; Altschüler, J., Department of Neurology, Charité University Medicine Berlin, CCM, Charitéplatz 1, Berlin, D-10117, Germany; Winter, C., Department of Psychiatr…	Adult human adipose-derived mesenchymal stem cells (MSC) have been reported to induce neuroprotective effects in models for Parkinson´s disease (PD). However, these effects strongly depend on the most optimal application of the transplant. In the present study we compared monolayer-cultured (aMSC) and spheroid (sMSC) MSC following transplantation into the substantia nigra (SN) of 6-OHDA lesioned …	Monolayer and sheproid cultured adipose-derived stem cells; Parkinson’s disease; Plasticity; Regeneration	brain derived neurotrophic factor; glial fibrillary acidic protein; oxidopamine; tyrosine 3 monooxygenase; adipose tissue; adult; animal; cell culture; cell differentiation; chemically induced; confocal microscopy; culture technique; cytology; disease model; female; genetics; hippocampus; human; memory; mesenchymal stem cell transplantation; mesenchymal stroma cell; metabolism; motor activity; ne…												Hornykiewicz, O., Imbalance of brain monoamines and clinical disorders (1982) Progress in Brain Research, 55, pp. 419-429. , COI: 1:STN:280:DyaL3s7ksFaktA%3D%3D, PID: 7163495; Ehringer, H., Hornykiewicz, O., Distribution of noradrenaline and dopamine (3-hydroxytyramine) in the human brain and their behavior in diseases of the extrapyramidal system (1960) Klinische Wochenschrift, 38, pp. 1236-1239…	Steiner, B.; Department of Neurology, Charitéplatz 1, Germany		Humana Press Inc.	26293269			25120226	English	Stem Cell Rev. Rep.	Article	Final		Scopus	2-s2.0-84939889293
Berg von Linde M., Johansson K., Kruse R., Helenius G., Samano N., Friberg Ö., Frøbert A.M., Fröbert O.	56685899300;56522409700;24766217500;6505945880;8665259200;7003329728;57211621763;7003840907;	Expression of Paracrine Effectors in Human Adipose-Derived Mesenchymal Stem Cells Treated With Plasma From Brown Bears (Ursus arctos)	2021	Clinical and Translational Science	14	1		317	325			10.1111/cts.12872	https://www.scopus.com/inward/record.uri?eid=2-s2.0-85091017319&doi=10.1111%2fcts.12872&partnerID=40&md5=ff5c4159c2f7ed6727b54148678ec137	Department of Cardiology, Faculty of Health, Örebro University, Örebro, Sweden; Department of Laboratory Medicine, Faculty of Medicine and Health, Örebro University, Örebro, Sweden; Department of Clinical Research Laboratory, Faculty of Medicine and Health, Örebro University, Örebro, Sweden; iRiSC - Inflammatory Response and Infection Susceptibility Centre, Faculty of Medicine and Health, Örebro …	Berg von Linde, M., Department of Cardiology, Faculty of Health, Örebro University, Örebro, Sweden; Johansson, K., Department of Laboratory Medicine, Faculty of Medicine and Health, Örebro University, Örebro, Sweden; Kruse, R., Department of Clinical Research Laboratory, Faculty of Medicine and Health, Örebro University, Örebro, Sweden, iRiSC - Inflammatory Response and Infection Susceptibility C…	Adipose-derived mesenchymal stem cells (ADSCs) are promising candidates for novel cell therapeutic applications. Hibernating brown bears sustain tissue integrity and function via unknown mechanisms, which might be plasma borne. We hypothesized that plasma from hibernating bears may increase the expression of favorable factors from human ADSCs. In an experimental study, ADSCs from patients with is…		angiopoietin related protein 4; heme oxygenase 1; interleukin 11; prostaglandin F; somatomedin C; transforming growth factor alpha; adipose derived stem cell; ADM gene; aged; ANGPTL4 gene; animal cell; animal experiment; APOL3 gene; Article; brown bear; cell differentiation; cell growth; comparative study; controlled study; down regulation; experimental study; female; gene; gene activation; gene …		The authors wish to thank the Scandinavian Brown Bear Research Project, the Norwegian Institute for Nature Research, the Swedish University of Agricultural Sciences and Uppsala Genome Center, Sweden, and National Bioinformatics Infrastructure Sweden for collaboration, support, and technical and statistical assistance.										Pittenger, M.F., Multilineage potential of adult human mesenchymal stem cells (1999) Science, 284, pp. 143-147; Petrie Aronin, C.E., Therapeutic potential of the immunomodulatory activities of adult mesenchymal stem cells (2010) Birth Defects Res. C Embryo Today, 90, pp. 67-74; Oh, J., Stem cell aging: mechanisms, regulators and therapeutic opportunities (2014) Nat. Med., 20, pp. 870-880; Ertl, R…	Berg von Linde, M.; Department of Cardiology, Sweden; email: mariabergvonlinde@gmail.com		Blackwell Publishing Ltd	17528054			32949228	English	Clin. Transl. Sci.	Article	Final	All Open Access, Gold, Green	Scopus	2-s2.0-85091017319
Bhatti F.U.R., Kim S.J., Yi A.-K., Hasty K.A., Cho H.	55536215000;35310836700;7005957657;7003883858;9239390300;	Cytoprotective role of vitamin E in porcine adipose-tissue-derived mesenchymal stem cells against hydrogen-peroxide-induced oxidative stress	2018	Cell and Tissue Research	374	1		111	120		12	10.1007/s00441-018-2857-3	https://www.scopus.com/inward/record.uri?eid=2-s2.0-85049083138&doi=10.1007%2fs00441-018-2857-3&partnerID=40&md5=be20f7935908268928fb1c15acc967bb	Department of Orthopaedic Surgery and Biomedical Engineering, University of Tennessee Health Science Center-Campbell Clinic, Memphis, TN, United States; Memphis VA Medical Center, Memphis, TN, United States; Kongju National University, Gongju, South Korea; Department of Microbiology, Immunology and Biochemistry, University of Tennessee Health Science Center, Memphis, TN, United States	Bhatti, F.U.R., Department of Orthopaedic Surgery and Biomedical Engineering, University of Tennessee Health Science Center-Campbell Clinic, Memphis, TN, United States, Memphis VA Medical Center, Memphis, TN, United States; Kim, S.J., Kongju National University, Gongju, South Korea; Yi, A.-K., Department of Microbiology, Immunology and Biochemistry, University of Tennessee Health Science Center, …	Survival of mesenchymal stem cells (MSCs) against oxidative stress and inflammation is vital for effective stem cell therapy. The reactive oxygen species (ROS) result in apoptosis and release of inflammatory mediators. Adipose-derived stem cells (ASCs) have shown promise for stem cell therapy owing to their anti-inflammatory and anti-oxidant activity. Previously, we showed the benefits of vitamin…	Alpha-Tocopherol; Hydrogen peroxide; Mesenchymal stem cells; Oxidative stress; Porcine	alpha tocopherol; caspase 3; hydrogen peroxide; hypoxia inducible factor 1alpha; immunoglobulin enhancer binding protein; nitric oxide; nitric oxide synthase; prostaglandin E2; protein Bax; protein kinase B; protein MDM2; protein p53; vasculotropin A; alpha tocopherol; hydrogen peroxide; animal cell; animal tissue; apoptosis; Article; BAX gene; biochemical analysis; Casp3 gene; cell protection; c…	AR064723; U.S. Department of Veterans Affairs, VA; Arthritis Foundation	Funding sources This work was supported by grants from the Arthritis Foundation (Discovery award, H.C) and Oxnard Medical Research Foundation (H.C). K.A.H was supported by grants from the Department of Veterans Affairs (VA Merit Review Award) and (Research Career Scientist Award). A.K.Y. was supported by grants from NIH/NIAMS (AR064723).										Atashi, F., Modarressi, A., Pepper, M.S., The role of reactive oxygen species in mesenchymal stem cell adipogenic and osteogenic differentiation: a review (2015) Stem Cells Dev, 24, pp. 1150-1163. , PID: 25603196; Bhatti, F.U., Mehmood, A., Latief, N., Zahra, S., Cho, H., Khan, S.N., Riazuddin, S., (2016) Vitamin E Protects Rat Mesenchymal Stem Cells against Hydrogen Peroxide-Induced Oxidative St…	Hasty, K.A.; Department of Orthopaedic Surgery and Biomedical Engineering, United States; email: khasty@uthsc.edu		Springer Verlag	0302766X		CTSRC	29951700	English	Cell Tissue Res.	Article	Final	All Open Access, Green	Scopus	2-s2.0-85049083138
Bi Y., Lin X., Liang H., Yang D., Zhang X., Ke J., Xiao J., Chen Z., Chen W., Zhang X., Wang S., Liu C.-F.	57208247573;57193848689;38862377100;57113923400;57218554367;57218559467;57218556956;57218548356;56430028400;55978360000;9037762500;28767739400;	Human adipose tissue-derived mesenchymal stem cells in parkinson’s disease: Inhibition of t helper 17 cell differentiation and regulation of immune balance towards a regulatory t cell phenotype	2020	Clinical Interventions in Aging	15			1383	1391		4	10.2147/CIA.S259762	https://www.scopus.com/inward/record.uri?eid=2-s2.0-85089537078&doi=10.2147%2fCIA.S259762&partnerID=40&md5=a947b87ba8d9497dc5f8c8dc52579577	Department of Neurology and Suzhou Clinical Research Center of Neurological Disease, The Second Affiliated Hospital of Soochow University, Suzhou, China; Department of Neurology, Translational Research Institute of Brain and Brain-Like Intelligence, Shanghai Fourth People’s Hospital Affiliated to Tongji University School of Medicine, Shanghai, China; Institute of Neuroscience, Soochow University,…	Bi, Y., Department of Neurology and Suzhou Clinical Research Center of Neurological Disease, The Second Affiliated Hospital of Soochow University, Suzhou, China, Department of Neurology, Translational Research Institute of Brain and Brain-Like Intelligence, Shanghai Fourth People’s Hospital Affiliated to Tongji University School of Medicine, Shanghai, China, Institute of Neuroscience, Soochow Uni…	Background: Parkinson’s disease (PD) is a neurodegenerative disorder displaying a typical neuroinflammation pathology that may result from an imbalance between regulatory T cells (Treg) and T helper 17 (Th17) cells. Human adipose tissue-derived mesenchymal stem cells (Ad-MSCs) exert immunomodulatory effects by inhibiting effector T cell responses and have been used to treat diverse immune disorde…	Adipose-derived mesenchymal stem cells; CD4+T cell; Leukemia inhibitory factor; Parkinson’s disease; Peripheral blood mononuclear cells; T helper 17 cell; T regulatory cell	interleukin 10; interleukin 17; interleukin 23; interleukin 23 receptor; interleukin 6; interleukin 6 receptor; leukemia inhibitory factor; leukemia inhibitory factor receptor; retinoid related orphan receptor gamma; transcription factor FOXP3; transforming growth factor beta; IL10 protein, human; IL2RA protein, human; interleukin 10; interleukin 2 receptor alpha; leukemia inhibitory factor; LIF …	KJS1726; Y20140684; Natural Science Foundation of Zhejiang Province, ZJNSF: Y15H090019; Health and Family Planning Commission of Gansu: 1701-02	This study was supported by a grant from the Commission of Health and Family Planning, Hongkou District, Shanghai, awarded to Dr . Y ong Bi (No. 1701-02), a grant from Zhejiang Natural Science Foundation (L Y15H090019), a grant from W enzhou Scientific Planning (Y20140684), and a grant from the State Key Open Projects of Soochow University (KJS1726).	This study was supported by a grant from the Commission of Health and Family Planning, Hongkou District, Shanghai, awarded to Dr. Yong Bi (No. 1701-02), a grant from Zhejiang Natural Science Foundation (LY15H090019), a grant from Wenzhou Scientific Planning (Y20140684), and a grant from the State Key Open Projects of Soochow University (KJS1726).									Hughes, AJ, Daniel, SE, Kilford, L, Lees, AJ., Accuracy of clinical diagnosis of idiopathic Parkinson’s disease: a clinico-pathological study of 100 cases (1992) J Neurol Neurosurg Psychiatry, 55 (3), pp. 181-184; Kalia, LV, Lang, AE., Parkinson’s disease (2015) Lancet, 386 (9996), pp. 896-912; Brochard, V, Combadière, B, Prigent, A, Infiltration of CD4+ lymphocytes into the brain contributes to …	Liu, C.-F.; Department of Neurology and Suzhou Clinical Research Center of Neurological Disease, China; email: liuchunfeng@suda.edu.cn Liu, C.-F.; Institute of Neuroscience, China; email: liuchunfeng@suda.edu.cn		Dove Medical Press Ltd.	11769092			32884248	English	Clin. Interventions Aging	Article	Final	All Open Access, Gold	Scopus	2-s2.0-85089537078
Bin H.-S., Jeong J.-H., Choi U.-K.	55445985600;55449682600;17134116900;	Chlorogenic acid promotes osteoblastogenesis in human adipose tissue-derived mesenchymal stem cells	2013	Food Science and Biotechnology	22	SUPPL. 1		107	112		9	10.1007/s10068-013-0055-3	https://www.scopus.com/inward/record.uri?eid=2-s2.0-84874890120&doi=10.1007%2fs10068-013-0055-3&partnerID=40&md5=dca255c01078693c78a03f1c38b61263	Department of Food Science and Technology, Korea National University of Transportation, Jeungpyeong, Chungbuk, 368-701, South Korea; Daewon Food Service Co., Jincheon, Chungbuk, 365-823, South Korea	Bin, H.-S., Department of Food Science and Technology, Korea National University of Transportation, Jeungpyeong, Chungbuk, 368-701, South Korea, Daewon Food Service Co., Jincheon, Chungbuk, 365-823, South Korea; Jeong, J.-H., Department of Food Science and Technology, Korea National University of Transportation, Jeungpyeong, Chungbuk, 368-701, South Korea; Choi, U.-K., Department of Food Science …	Chlorogenic acid (CGA) is one of the most abundant polyphenols in the human diet and has various biological properties such as antimicrobial and antioxidant activities. Although the biophysiological effects of CGA are well studied, its effect on stem cell differentiation has not been observed until recently. In this study, it was demonstrated that CGA promotes osteogenesis in human adipose tissue…	alkaline phosphatase; chlorogenic acid; human adipose tissuederived mesenchymal stem cell; osteogenesis	ALkaline phosphatase; Antimicrobial and antioxidant activities; Biological properties; Chlorogenic acids; Human adipose tissue-derived mesenchymal stem cells; Osteogenesis; Osteogenic differentiation; Stem cell differentiation; Phosphatases; Stem cells; Tissue; Transcription factors; Cell culture	National Research Foundation of Korea, NRF; Ministry of Education, Science and Technology, MEST: 2011-0008485	Acknowledgments This study was supported by the Basic Science Research Program through the National Research Foundation of Korea (NRF) funded by the Ministry of Education, Science, and Technology (2011-0008485).										Rotter, N., Haisch, A., Bucheler, M., Cartilage and bone tissue engineering for reconstructive head and neck surgery (2005) Eur. Arch. Oto-Rhino.-L, 262, pp. 539-545; Urist MR Bone: Formation by autoinduction (1965) Science, 150, pp. 893-899; Zou, D., Han, W., You, S., Ye, D., Wang, L., Wang, S., Zhao, J., Huang, Y., In vitro study of enhanced osteogenesis induced by HIF-1α-transduced bone marrow…	Choi, U.-K.; Department of Food Science and Technology, , Jeungpyeong, Chungbuk, 368-701, South Korea; email: ukchoi@ut.ac.kr			12267708				English	Food Sci. Biotechnol.	Article	Final		Scopus	2-s2.0-84874890120
Bin H.-S., Choi U.-K.	55445985600;17134116900;	Myricetin inhibits adipogenesis in human adipose tissue-derived mesenchymal stem cells	2012	Food Science and Biotechnology	21	5		1391	1396		9	10.1007/s10068-012-0183-1	https://www.scopus.com/inward/record.uri?eid=2-s2.0-84868326049&doi=10.1007%2fs10068-012-0183-1&partnerID=40&md5=dd7472665902ecaff5d052171437a911	Food Science Lab., Department of Food Science and Technology, Korea National University of Transportation, Jeungpyeong, Chungbuk 368-701, South Korea	Bin, H.-S., Food Science Lab., Department of Food Science and Technology, Korea National University of Transportation, Jeungpyeong, Chungbuk 368-701, South Korea; Choi, U.-K., Food Science Lab., Department of Food Science and Technology, Korea National University of Transportation, Jeungpyeong, Chungbuk 368-701, South Korea	Myricetin is a major flavonoid found in various foods that has antioxidant, anti-inflammatory, and anticancer effects. Although the functional effects of myricetin in various cell types are well characterized, it is not known whether myricetin has an effect on stem cell differentiation. In this study, we demonstrate that myricetin inhibits adipogenesis in human adipose tissue-derived mesenchymal …	adipogenesis; human adipose tissue-derived mesenchymal stem cell; myricetin	Adipocyte differentiation; Adipogenesis; Adiponectin; Anti-inflammatories; Anticancer effects; Cell types; Fatty acid-binding proteins; Human adipose; Lipid droplets; Lipoprotein lipase; MRNA level; Myricetin; Peroxisome proliferator-activated receptor; Stem cell differentiation; Cell culture; Proteins; Stem cells; Tissue; Flavonoids	National Research Foundation of Korea, NRF; Ministry of Education, Science and Technology, MEST: 2011-0008485	Acknowledgments The research was supported by a grant from the Academic Research Program of Korea National University of Transportation in 2012 and by Basic Science Research Program through the National Research Foundation of Korea (NRF) funded by the Ministry of Education, Science and Technology (2011-0008485).										Peterson, J., Dwyer, J., Taxonomic classification helps identify flavonoid-containing foods on a semiquantitative food frequency questionnaire (1998) J. Am. Diet. Assoc., 98, pp. 677-685; Funabiki, R., Takeshita, K., Miura, Y., Shibasato, M., Nagasawa, T., Dietary supplement of G-rutin reduces oxidative damage in the rodent model J (1999) Agr. Food Chem., 47, pp. 1078-1082; Sun, D., Lu, J., Fang,…	Choi, U.-K.; Food Science Lab., Department of Food Science and Technology, , Jeungpyeong, Chungbuk 368-701, South Korea; email: ukchoi@cjnu.ac.kr			12267708				English	Food Sci. Biotechnol.	Article	Final		Scopus	2-s2.0-84868326049
Binch A.L.A., Ratcliffe L.P.D., Milani A.H., Saunders B.R., Armes S.P., Hoyland J.A.	56000711600;55551077300;53164355100;7102328738;7103125898;7005501244;	Site-Directed Differentiation of Human Adipose-Derived Mesenchymal Stem Cells to Nucleus Pulposus Cells Using an Injectable Hydroxyl-Functional Diblock Copolymer Worm Gel	2021	Biomacromolecules	22	2		837	845		4	10.1021/acs.biomac.0c01556	https://www.scopus.com/inward/record.uri?eid=2-s2.0-85100235683&doi=10.1021%2facs.biomac.0c01556&partnerID=40&md5=88f0877dea04da6e2906675ab4417693	Division of Cell Matrix Biology and Regenerative Medicine, School of Biological Sciences, Faculty of Biology, Medicine and Health, Manchester Academic Health Sciences Centre, University of Manchester, Manchester, M13 9PL, United Kingdom; NIHR Manchester Biomedical Research Centre, Central Manchester Foundation Trust, Manchester Academic Health Science Centre, Manchester, M13 9WL, United Kingdom; …	Binch, A.L.A., Division of Cell Matrix Biology and Regenerative Medicine, School of Biological Sciences, Faculty of Biology, Medicine and Health, Manchester Academic Health Sciences Centre, University of Manchester, Manchester, M13 9PL, United Kingdom; Ratcliffe, L.P.D., Department of Chemistry, University of Sheffield Brook Hill, Sheffield, South Yorkshire, S3 7HF, United Kingdom; Milani, A.H., …	Adipose-derived mesenchymal stem cells (ASCs) have been identified for their promising therapeutic potential to regenerate and repopulate the degenerate intervertebral disk (IVD), which is a major cause of lower back pain. The optimal cell delivery system remains elusive but encapsulation of cells within scaffolds is likely to offer a decisive advantage over the delivery of cells in solution by e…		Biocompatibility; Block copolymers; Cell culture; Collagen; Gelation; Gels; Gene expression; Shear thinning; Stem cells; Adipose-derived mesenchymal stem cells; Aqueous dispersions; Cell delivery systems; Direct differentiation; Gene expression levels; Shear-thinning nature; Site directed differentiations; Therapeutic potentials; Scaffolds (biology); aggrecan; collagen gel; complementary DNA; cop…	Engineering and Physical Sciences Research Council, EPSRC: EP/K03071X, EP/L024160, EP/R003009	Financial support for this collaborative study was provided by EPSRC (EP/K03071X and EP/L024160). S.P.A. also acknowledges a four-year EPSRC Established Career Particle Technology Fellowship (EP/R003009).										Shoichet, M.S., Polymer scaffolds for biomaterials applications (2010) Macromolecules, 43, pp. 581-591; Nimmo, C.M., Owen, S.C., Shoichet, M.S., Diels-Alder click cross-linked hyaluronic acid hydrogels for tissue engineering (2011) Biomacromolecules, 12, pp. 824-830; Gupta, D., Tator, C.H., Shoichet, M.S., Fast-gelling injectable blend of hyaluronan and methylcellulose for intrathecal, localized …	Hoyland, J.A.; Division of Cell Matrix Biology and Regenerative Medicine, United Kingdom; email: Judith.a.hoyland@manchester.ac.uk Armes, S.P.; Department of Chemistry, United Kingdom; email: s.p.armes@sheffield.ac.uk Saunders, B.R.; Department of Materials, United Kingdom; email: Brian.Saunders@manchester.ac.uk		American Chemical Society	15257797		BOMAF	33470795	English	Biomacromolecules	Article	Final	All Open Access, Green	Scopus	2-s2.0-85100235683
Binch A.L.A., Richardson S.M., Hoyland J.A., Barry F.P.	56000711600;10641712900;7005501244;35267917600;	Combinatorial conditioning of adipose derived-mesenchymal stem cells enhances their neurovascular potential: Implications for intervertebral disc degeneration	2019	JOR Spine	2	4	e1072				5	10.1002/jsp2.1072	https://www.scopus.com/inward/record.uri?eid=2-s2.0-85082565595&doi=10.1002%2fjsp2.1072&partnerID=40&md5=97236e14a8e76dee1df0a713eac48e9b	Regenerative Medicine Institute (REMEDI), National University of Ireland Galway (NUI Galway), Galway, Ireland; Division of Cell Matrix Biology and Regenerative Medicine, School of Biological Sciences, Faculty of Biology, Medicine and Health, Manchester Academic Health Sciences Centre, University of Manchester, Manchester, United Kingdom; NIHR Manchester Biomedical Research Centre, Central Manches…	Binch, A.L.A., Regenerative Medicine Institute (REMEDI), National University of Ireland Galway (NUI Galway), Galway, Ireland; Richardson, S.M., Division of Cell Matrix Biology and Regenerative Medicine, School of Biological Sciences, Faculty of Biology, Medicine and Health, Manchester Academic Health Sciences Centre, University of Manchester, Manchester, United Kingdom; Hoyland, J.A., Division of…	Background: Mesenchymal stem cells (MSCs) are becoming an increasingly attractive option for regenerative therapies due to their availability, self-renewal capacity, multilineage potential, and anti-inflammatory properties. Clinical trials are underway to test the efficacy of stem cell-based therapies for the repair and regeneration of the degenerate intervertebral disc (IVD), a major cause of ba…	disc degeneration; intervertebral disc; mesenchymal stem cells; regenerative therapy; stem cells	angiotensin II; interleukin 1beta; nerve growth factor; peptides and proteins; protein nt 3; tumor necrosis factor; unclassified drug; vasculotropin A; adipose derived stem cell; adult; Article; assay; female; human; human tissue; intervertebral disk degeneration; male; mesenchymal stem cell; priority journal; real time polymerase chain reaction												Katz, J.N., Lumbar disc disorders and low-back pain: socioeconomic factors and consequences (2006) J Bone Jt Surg, 88, pp. 21-24; Hoy, D.G., Smith, E., Cross, M., Reflecting on the global burden of musculoskeletal conditions: lessons learnt from the global burden of disease 2010 study and the next steps forward (2015) Ann Rheum Dis, 74 (1), pp. 4-7; Mirza, S.K., Deyo, R.A., Systematic review of r…	Barry, F.P.; Regenerative Medicine Institute (REMEDI), Ireland; email: frank.barry@nuigalway.ie		John Wiley and Sons Inc	25721143				English	JOR Spine	Article	Final	All Open Access, Gold, Green	Scopus	2-s2.0-85082565595
Bispo D.S.C., Jesus C.S.H., Correia M., Ferreira F., Bonifazio G., Goodfellow B.J., Oliveira M.B., Mano J.F., Gil A.M.	57214882824;55050821200;57437374900;57200104054;57437806400;6603883798;55775313900;26643558900;55976900900;	NMR Metabolomics Assessment of Osteogenic Differentiation of Adipose-Tissue-Derived Mesenchymal Stem Cells	2021	Journal of Proteome Research								10.1021/acs.jproteome.1c00832	https://www.scopus.com/inward/record.uri?eid=2-s2.0-85123909067&doi=10.1021%2facs.jproteome.1c00832&partnerID=40&md5=f5bf22feed7254f737558d97e59afea2	Department of Chemistry, CICECO-Aveiro Institute of Materials (CICECO/UA), Campus Universitario de Santiago, Aveiro, 3810-193, Portugal; Department of Biotechnology Lazzaro Spallanzani, University of Pavia, Corso Str. Nuova, 65, Pavia PV27100, Italy	Bispo, D.S.C., Department of Chemistry, CICECO-Aveiro Institute of Materials (CICECO/UA), Campus Universitario de Santiago, Aveiro, 3810-193, Portugal; Jesus, C.S.H., Department of Chemistry, CICECO-Aveiro Institute of Materials (CICECO/UA), Campus Universitario de Santiago, Aveiro, 3810-193, Portugal; Correia, M., Department of Chemistry, CICECO-Aveiro Institute of Materials (CICECO/UA), Campus …	This Article presents, for the first time to our knowledge, an untargeted nuclear magnetic resonance (NMR) metabolomic characterization of the polar intracellular metabolic adaptations of human adipose-derived mesenchymal stem cells during osteogenic differentiation. The use of mesenchymal stem cells (MSCs) for bone regeneration is a promising alternative to conventional bone grafts, and untarget…	differentiation; metabolic switch; metabolomics; metabonomics; NMR; osteogenesis; osteogenic differentiation; stem cells		UIDB/50011/2020, UIDP/50011/2020; Universidade de Aveiro, UA: SFRH/BD/150655/2020; European Commission, EC: POCI-01-0145-FEDER-028835; Fundação para a Ciência e a Tecnologia, FCT: PTDC/BTM-ORG/28835/2017; Ministério da Educação e Ciência, MEC: 022161; Programa Operacional Temático Factores de Competitividade, POFC	We acknowledge the Portuguese Foundation for Science and Technology (FCT) for cofunding the BIOIMPLANT project (PTDC/BTM-ORG/28835/2017) through the COMPETE2020 program and European Union fund FEDER (POCI-01-0145-FEDER-028835). C.S.H.J. is grateful to the same project for funding their contracts with the University of Aveiro. D.S.C.B. acknowledges the Sociedade Portuguesa de Química and FCT for h…										Baht, G.S., Vi, L., Alman, B.A., The Role of the Immune Cells in Fracture Healing (2018) Curr. Osteoporos. Rep., 16 (2), pp. 138-145; Gibon, E., Lu, L., Goodman, S.B., Aging, Inflammation, Stem Cells, and Bone Healing (2016) Stem Cell Res. Ther., 7 (1); Vidal, L., Kampleitner, C., Brennan, M., Hoornaert, A., Layrolle, P., Reconstruction of Large Skeletal Defects: Current Clinical Therapeutic Stra…	Gil, A.M.; Department of Chemistry, Portugal; email: agil@ua.pt		American Chemical Society	15353893		JPROB	35061379	English	J. Proteome Res.	Article	Article in Press		Scopus	2-s2.0-85123909067
Blaber S.P., Hill C.J., Webster R.A., Say J.M., Brown L.J., Wang S.-C., Vesey G., Herbert B.R.	55340141100;37018221500;55339797100;54384288800;7404222215;35331503200;7003701437;7007123823;	Effect of Labeling with Iron Oxide Particles or Nanodiamonds on the Functionality of Adipose-Derived Mesenchymal Stem Cells	2013	PLoS ONE	8	1	e52997				43	10.1371/journal.pone.0052997	https://www.scopus.com/inward/record.uri?eid=2-s2.0-84871877189&doi=10.1371%2fjournal.pone.0052997&partnerID=40&md5=87b11421dbf66cf2762a11ab1169d171	Department of Chemistry and Biomolecular Sciences, Macquarie University, North Ryde, NSW, Australia; Regeneus Ltd, Gordon, NSW, Australia; Department of Physics and Astronomy, Macquarie University, North Ryde, NSW, Australia; Department of Radiology, Westmead Hospital, University of Sydney, Westmead, NSW, Australia	Blaber, S.P., Department of Chemistry and Biomolecular Sciences, Macquarie University, North Ryde, NSW, Australia, Regeneus Ltd, Gordon, NSW, Australia; Hill, C.J., Department of Chemistry and Biomolecular Sciences, Macquarie University, North Ryde, NSW, Australia; Webster, R.A., Department of Chemistry and Biomolecular Sciences, Macquarie University, North Ryde, NSW, Australia, Regeneus Ltd, Gor…	Stem cells are increasingly the focus of translational research as well as having emerging roles in human cellular therapy. To support these uses there is a need for improved methods for in vivo cell localization and tracking. In this study, we examined the effects of cell labeling on the in vitro functionality of human adipose-derived mesenchymal stem cells. Our results provide a basis for futur…		5' nucleotidase; endoglin; eotaxin; fibroblast growth factor 2; gamma interferon; gamma interferon inducible protein 10; granulocyte colony stimulating factor; granulocyte macrophage colony stimulating factor; interleukin 1 receptor blocking agent; interleukin 10; interleukin 12; interleukin 13; interleukin 15; interleukin 17; interleukin 1beta; interleukin 4; interleukin 7; interleukin 8; interl…		The authors would like to acknowledge that the iTRAQ quantitative proteomics work was undertaken at APAF, the infrastructure provided by the Australian Government through the National Collaborative Research Infrastructure Strategy (NCRIS).										Aggarwal, S., Pittenger, M.F., Human mesenchymal stem cells modulate allogeneic immune cell responses (2005) Blood, 105, pp. 1815-1822; Jiang, X.X., Zhang, Y., Liu, B., Zhang, S.X., Wu, Y., Human mesenchymal stem cells inhibit differentiation and function of monocyte-derived dendritic cells (2005) Blood, 105, pp. 4120-4126; Di Nicola, M., Carlo-Stella, C., Magni, M., Milanesi, M., Longoni, P.D., …	Herbert, B. R.; Department of Chemistry and Biomolecular Sciences, , North Ryde, NSW, Australia; email: Benjamin.Herbert@mq.edu.au			19326203			23301012	English	PLoS ONE	Article	Final	All Open Access, Gold, Green	Scopus	2-s2.0-84871877189
Blecker D., Elashry M.I., Heimann M., Wenisch S., Arnhold S.	55672213600;26648323400;57212883899;55928991600;6603821002;	New Insights into the Neural Differentiation Potential of Canine Adipose Tissue-Derived Mesenchymal Stem Cells	2017	Journal of Veterinary Medicine Series C: Anatomia Histologia Embryologia	46	3		304	315		10	10.1111/ahe.12270	https://www.scopus.com/inward/record.uri?eid=2-s2.0-85019045074&doi=10.1111%2fahe.12270&partnerID=40&md5=d3dfa5428f35fa6c9f514aeb9967a047	Institute of Veterinary-Anatomy, -Histology and -Embryology, University of Giessen, Frankfurter Str. 98, Giessen, 35392, Germany; Anatomy and Embryology Department, Faculty of Veterinary Medicine, University of Mansoura35516, Egypt; Department of Veterinary Clinical Sciences, Small Animal Clinic c/o Institute of Veterinary Anatomy, Histology and -Embryology, University of Giessen, Frankfurter Str…	Blecker, D., Institute of Veterinary-Anatomy, -Histology and -Embryology, University of Giessen, Frankfurter Str. 98, Giessen, 35392, Germany; Elashry, M.I., Institute of Veterinary-Anatomy, -Histology and -Embryology, University of Giessen, Frankfurter Str. 98, Giessen, 35392, Germany, Anatomy and Embryology Department, Faculty of Veterinary Medicine, University of Mansoura35516, Egypt; Heimann,…	Adipose tissue-derived stem cells (ASCs) can be obtained from different adipose tissue sources within the body. It is an abundant cell pool, easily accessible, suitable for cultivation and expansion in vitro and preparation for therapeutic approaches. Amongst these therapeutic approaches are tissue engineering and nervous system disorders such as spinal cord injuries. For such treatment, ASCs hav…		biological marker; brain derived neurotrophic factor; glial cell line derived neurotrophic factor; microtubule associated protein; nerve growth factor; nestin; tubulin; adipose tissue; animal; biological therapy; biosynthesis; brain; cell differentiation; cytology; degenerative disease; dog; mesenchymal stroma cell; nerve cell; physiology; spinal cord injury; veterinary; Adipose Tissue; Animals; …												Arnhold, S., Wenisch, S., Adipose tissue derived mesenchymal stem cells for musculoskeletal repair in veterinary medicine (2015) Am J Stem Cells, 4, pp. 1-12; Arnhold, S., Klein, H., Klinz, F.-J., Absenger, Y., Schmidt, A., Schinkothe, T., Brixius, K., Addicks, K., Human bone marrow stroma cells display certain neural characteristics and integrate in the subventricular compartment after injection…	Arnhold, S.; Institute of Veterinary-Anatomy, Frankfurter Str. 98, Germany; email: Stefan.arnhold@vetmed.uni-giessen.de		Blackwell Publishing Ltd	03402096		AHEMA	28401575	English	J. Vet. Med. Ser. C Anat. Histol. Embryol.	Article	Final		Scopus	2-s2.0-85019045074
Bobi J., Solanes N., Fernández-Jiménez R., Galán-Arriola C., Dantas A.P., Fernández-Friera L., Gálvez-Montón C., Rigol-Monzó E., Agüero J., Ramírez J., Roqué M., Bayés-Genís A., Sánchez-González J., García-Álvarez A., Sabaté M., Roura S., Ibáñez B., Rigol M.	57194229946;6506474663;26657321100;56786533400;7006787085;57210010334;35310127000;57194227409;15052868400;7401783277;8053150700;7004094140;55890422200;24724070000;57193753144;7003438756;13907649300;6603873216;	Intracoronary administration of allogeneic adipose tissue-derived mesenchymal stem cells improves myocardial perfusion but not left ventricle function, in a translational model of acute myocardial infarction	2017	Journal of the American Heart Association	6	5	e005771				32	10.1161/JAHA.117.005771	https://www.scopus.com/inward/record.uri?eid=2-s2.0-85019349113&doi=10.1161%2fJAHA.117.005771&partnerID=40&md5=47e3e0cef030c9e8f95993033ceba6da	August Pi i Sunyer Biomedical Research Institute (IDIBAPS), Institut de Malalties Cardiovasculars, Hospital Clínic de Barcelona, Universitat de Barcelona, Spain; Centro Nacional de Investigaciones Cardiovasculares Carlos III, CNIC, Madrid, Spain; Icahn School of Medicine at Mount Sinai, New York, NY, United States; Hospital Universitario HM Montepríncipe, Madrid, Spain; ICREC Research Program, He…	Bobi, J., August Pi i Sunyer Biomedical Research Institute (IDIBAPS), Institut de Malalties Cardiovasculars, Hospital Clínic de Barcelona, Universitat de Barcelona, Spain; Solanes, N., August Pi i Sunyer Biomedical Research Institute (IDIBAPS), Institut de Malalties Cardiovasculars, Hospital Clínic de Barcelona, Universitat de Barcelona, Spain; Fernández-Jiménez, R., Centro Nacional de Investigac…	Background- Autologous adipose tissue-derived mesenchymal stem cells (ATMSCs) therapy is a promising strategy to improve post-myocardial infarction outcomes. In a porcine model of acute myocardial infarction, we studied the long-term effects and the mechanisms involved in allogeneic ATMSCs administration on myocardial performance. Methods and Results- Thirty-eight pigs underwent 50 minutes of cor…	Adipose tissue-derived mesenchymal stem cells; Allogeneic origin; Myocardial infarction; Myocardial perfusion; Vascular density	granulocyte macrophage colony stimulating factor; stromal cell derived factor 1alpha; vasculotropin; angiogenic protein; cytokine; green fluorescent protein; acute heart infarction; adipose tissue; adipose tissue derived mesenchymal stem cell; animal cell; animal experiment; animal model; animal tissue; apoptosis; Article; cardiovascular magnetic resonance; controlled study; female; gene expressi…												Behfar, A., Crespo-Diaz, R., Terzic, A., Gersh, B.J., Cell therapy for cardiac repair- lessons from clinical trials (2014) Nat Rev Cardiol, 11, pp. 232-246; Srijaya, T.C., Ramasamy, T.S., Kasim, N.H.A., Advancing stem cell therapy from bench to bedside: lessons from drug therapies (2014) J Transl Med, 12, p. 243; Jimenez-Quevedo, P., Gonzalez-Ferrer, J.J., Sabate, M., Garcia-Moll, X., Delgado-Bol…	Rigol, M.; Department of Cardiology, Villarroel 170, Spain; email: mrigol@clinic.cat		John Wiley and Sons Inc.	20479980			28468789	English	J. Am. Heart Assoc.	Article	Final	All Open Access, Gold, Green	Scopus	2-s2.0-85019349113
Bobis-Wozowicz S., Miekus K., Wybieralska E., Jarocha D., Zawisz A., Madeja Z., Majka M.	35213035100;10140551000;24178591700;15056036200;25636640900;6701717226;6701859195;	Genetically modified adipose tissue-derived mesenchymal stem cells overexpressing CXCR4 display increased motility, invasiveness, and homing to bone marrow of NOD/SCID mice	2011	Experimental Hematology	39	6		686	696.e4		59	10.1016/j.exphem.2011.03.004	https://www.scopus.com/inward/record.uri?eid=2-s2.0-79956279508&doi=10.1016%2fj.exphem.2011.03.004&partnerID=40&md5=0e5a0cbadafbd12d322d62af7bfafc39	Department of Transplantation, Collegium Medicum, Jagiellonian University, Cracow, Poland; Department of Cell Biology, Jagiellonian University, Cracow, Poland; Private Clinic of Plastic Surgery, Cracow, Poland	Bobis-Wozowicz, S., Department of Transplantation, Collegium Medicum, Jagiellonian University, Cracow, Poland; Miekus, K., Department of Transplantation, Collegium Medicum, Jagiellonian University, Cracow, Poland; Wybieralska, E., Department of Cell Biology, Jagiellonian University, Cracow, Poland; Jarocha, D., Department of Transplantation, Collegium Medicum, Jagiellonian University, Cracow, Pol…	Objective: This study evaluates usefulness of CXCR4 overexpression via retroviral transduction in adipose tissue-derived mesenchymal stem cells (AT-MSCs) as a strategy to increase their migration and engraftment ability. Materials and Methods: AT-MSCs were isolated from lipoaspirates from human healthy donors with liberase 3. Cells were transduced with retroviral vector carrying either CXCR4 or g…		chemokine receptor CXCR4; complementary DNA; green fluorescent protein; metalloproteinase; mitogen activated protein; protein kinase B; retrovirus vector; stromal cell derived factor 1; unclassified drug; adipose tissue; adult; animal experiment; article; bone marrow; cell differentiation; cell homing; cell invasion; cell migration; cell motility; chemotaxis; controlled study; DNA modification; e…												Cavarretta, I.T., Altanerova, V., Matuskova, M., Kucerova, L., Culig, Z., Altaner, C., Adipose tissue-derived mesenchymal stem cells expressing prodrug-converting enzyme inhibit human prostate tumor growth (2010) Mol Ther, 18, pp. 223-231; Chuah, M.K., Van Damme, A., Zwinnen, H., Long term persistence of human bone marrow stromal cells transduced with factor VIII-retroviral vectors and transient …	Majka, M.; Department of Transplantation, Wielicka Street 265, 30-663 Cracow, Poland; email: mmajka@cm-uj.krakow.pl		Elsevier Inc.	0301472X		EXHEB		English	Exp. Hematol.	Article	Final		Scopus	2-s2.0-79956279508
Bochev I., Kyurkchiev S.	23491345100;7003442172;	Immunomodulatory effects of human bone marrow or adipose tissue derived mesenchymal stem cells on T-helper cell cytokine production in vitro	2009	Comptes Rendus de L'Academie Bulgare des Sciences	62	12		1553	1558		1		https://www.scopus.com/inward/record.uri?eid=2-s2.0-74349128737&partnerID=40&md5=0305202e0ee8fbf22038f6d49719ab6c	Department of Molecular Immunology, Acad. K. Bratanov Institute of Biology and Immunology of Reproduction, Bulgarian Academy of Sciences, 73, Tsarigradsko chaussée Blvd, 1113 Sofia, Bulgaria	Bochev, I., Department of Molecular Immunology, Acad. K. Bratanov Institute of Biology and Immunology of Reproduction, Bulgarian Academy of Sciences, 73, Tsarigradsko chaussée Blvd, 1113 Sofia, Bulgaria; Kyurkchiev, S., Department of Molecular Immunology, Acad. K. Bratanov Institute of Biology and Immunology of Reproduction, Bulgarian Academy of Sciences, 73, Tsarigradsko chaussée Blvd, 1113 Sofi…	Mesenchymal stem cells (MSC) have been characterized as multipotent cells which are able to differentiate into several mesodermal and nonmesodermal lineage cells and this feature along with their extensive growth and comprehensive immunomodulatory properties establish them as a promising tool for therapeutic applications. Although bone marrow (BM) is the most common MSC source, cells with similar…	Adipose tissue; Bone marrow; Cytokine production; Immunomodulation; Mesenchymal stem cells; T-helper cells													Deans, R.J., Moseley, A.B., (2000) Exp. Hematol, 28, pp. 875-884; le Blanc, K., Tammik, C., Rosendahl, K., (2003) Exp. Hematol, 31, pp. 890-896; Klyushnenkova, E., Mosca, J.D., Zernetkina, V., (2005) J. Biomed. Sci, 12, pp. 47-57; Uccelli, A., Moretta, L., Pistoia, V., (2006) Eur. J. Immunol, 36, pp. 2566-2573; le Blanc, K., Ringdén, O., (2007) J. Intern. Med, 262, pp. 509-525; Zuk, P.A., Zhu, M.…	Bochev, I.; Department of Molecular Immunology, 73, Tsarigradsko chaussée Blvd, 1113 Sofia, Bulgaria			13101331				English	C. R. Acad. Bulgare Sci.	Article	Final		Scopus	2-s2.0-74349128737
Boeloni J.N., Ocarino N.M., Goes A.M., Serakides R.	15829130600;8526163000;7005845244;7004612450;	In vitro effects of triiodothyronine on the reduced osteogenic potential of adipose tissue derived mesenchymal stem cells from of ovariectomized rats and with osteoporosis [Efeito in vitro da triiodotironina sob o potencial osteogênico reduzido de células-tronco mesenquimais do tecido adiposo de ratas ovariectomizadas e com osteoporose]	2013	Arquivos Brasileiros de Endocrinologia e Metabologia	57	2		98	111		2	10.1590/S0004-27302013000200002	https://www.scopus.com/inward/record.uri?eid=2-s2.0-84875423995&doi=10.1590%2fS0004-27302013000200002&partnerID=40&md5=5f127d2d2639f69a69f676ffbe9f7d01	Núcleo de Células-tronco e Terapia Celular, Departamento de Clínica e Cirurgia Veterinárias, Escola de Veterinária da Universidade Federal de Minas Gerais (UFMG), Belo Horizonte, MG, Brazil; Laboratório de Imunologia Celular e Molecular, Departamento de Bioquímica e Imunologia, Instituto de Ciências Biológicas, UFMG, Belo Horizonte, MG, Brazil	Boeloni, J.N., Núcleo de Células-tronco e Terapia Celular, Departamento de Clínica e Cirurgia Veterinárias, Escola de Veterinária da Universidade Federal de Minas Gerais (UFMG), Belo Horizonte, MG, Brazil, Laboratório de Imunologia Celular e Molecular, Departamento de Bioquímica e Imunologia, Instituto de Ciências Biológicas, UFMG, Belo Horizonte, MG, Brazil; Ocarino, N.M., Núcleo de Células-tron…	Objective: To examine if triiodothyronine (T3) increases osteogenic differentiation adipose tissue derived stem cells (ASCs) from ovariectomized adult rats with osteoporosis compared with young rats and adult rats without osteoporosis. Materials and methods: The ASCs were cultured in osteogenic medium and distributed into seven groups: 1) ASCs of young rats without osteoporosis; 2) ASCs of adult …	Female rats; Mesenchymal stem cells; Osteogenic differentiation; Osteoporosis; Triiodothyronine; Visceral adipose tissue	alkaline phosphatase; liothyronine; adipose tissue; age; animal; article; bone development; cell differentiation; cytology; drug effect; enzymology; female; mesenchymal stroma cell; metabolism; osteoporosis; ovariectomy; pathology; physiology; rat; real time polymerase chain reaction; Wistar rat; Adipose Tissue; Age Factors; Alkaline Phosphatase; Animals; Cell Differentiation; Female; Mesenchymal…												Li, H., Dai, K., Tang, T., Zhang, X., Yan, M., Lou, J., Bone regeneration by implantation of adipose-derived stromal cells expressing BMP-2 (2007) Biochem Biophys Res Commun, 356, pp. 836-842; Arthur, A., Zannettino, A., Gronthos, S., The therapeutic applications of multipotential mesenchymal/stromal stem cells in skeletal tissue repair (2009) J Cell Phisiol, 218, pp. 237-245; Rada, T., Reis, R.L…	Serakides, R.; Núcleo de Células-tronco e Terapia Celular, Av. Presidente Antônio Carlos 6627, 30161-970 - Belo Horizonte, MG, Brazil; email: serakidesufmg@gmail.com			00042730		ABENA	23525287	English; Portuguese	Arq. Bras. Endocrinol. Metabol.	Article	Final	All Open Access, Gold	Scopus	2-s2.0-84875423995
Bolandi Z., Mokhberian N., Eftekhary M., Sharifi K., Soudi S., Ghanbarian H., Hashemi S.M.	57201339476;57016884500;57190063130;37038491000;16302626600;24334603800;27169527500;	Adipose derived mesenchymal stem cell exosomes loaded with miR-10a promote the differentiation of Th17 and Treg from naive CD4+ T cell	2020	Life Sciences	259		118218				16	10.1016/j.lfs.2020.118218	https://www.scopus.com/inward/record.uri?eid=2-s2.0-85089702057&doi=10.1016%2fj.lfs.2020.118218&partnerID=40&md5=25f50a3fc37d9c1bb56f2fe83e8d0307	Cellular and Molecular Biology Research Center, Shahid Beheshti University of Medical Sciences, Tehran, Iran; Department of Medical Biotechnology, School of Advanced Technologies in Medicine, Shahid Beheshti University of Medical Sciences, Tehran, Iran; Department of Immunology, Faculty of Medical Sciences, Tarbiat Modares University, Tehran, Iran; Department of Immunology, School of Medicine, Sh…	Bolandi, Z., Cellular and Molecular Biology Research Center, Shahid Beheshti University of Medical Sciences, Tehran, Iran, Department of Medical Biotechnology, School of Advanced Technologies in Medicine, Shahid Beheshti University of Medical Sciences, Tehran, Iran; Mokhberian, N., Department of Medical Biotechnology, School of Advanced Technologies in Medicine, Shahid Beheshti University of Medi…	Aims: The balance between various CD4+ T cell subsets through highly regulated differentiation of naïve T cells is critical to ensure proper immune response, disruption of which may cause autoimmunity and cancers. miR-10a has been reported to regulate the fate of naïve T cells. Mesenchymal stem cells (MSC) derived exosomes are known effective immunomodulators and ideal vehicles for delivery of mi…	Exosomes; Mesenchymal stem cells; miRNAs; T cells differentiation	gamma interferon; interleukin 17; interleukin 4; microRNA; microRNA 10a; retinoid related orphan receptor gamma; transcription factor FOXP3; transcription factor GATA 3; transcription factor T bet; transforming growth factor beta; unclassified drug; microRNA; MIRN10 microRNA, human; adipogenesis; ADSC cell line; adult; animal tissue; Article; bone development; CD4+ T lymphocyte; cell differentiat…	Shahid Beheshti University of Medical Sciences, SBUMS: 6604; Iranian Council of Stem Cell Research and Technology, ICSCR	This work was supported by the Shahid Beheshti University of Medical Sciences (Grant No: 6604 ) and the Iranian Stem Cell Council , Tehran, Iran.	This work was supported by the Shahid Beheshti University of Medical Sciences (Grant No: 6604) and the Iranian Stem Cell Council, Tehran, Iran.									Liang, Y., Chen, X., Chen, J., Liu, F., Differentiation and function of T cell subsets in infectious diseases (2018) J Immunol Res, 2018; Groom, J.R., Regulators of T-cell fate: integration of cell migration, differentiation and function (2019) Immunol. Rev., 289, pp. 101-114; Noack, M., Miossec, P., Th17 and regulatory T cell balance in autoimmune and inflammatory diseases (2014) Autoimmun. Rev.…	Ghanbarian, H.; Medical Biotechnology Department, Iran; email: hghanbarian@sbmu.ac.ir Hashemi, S.M.; Department of Immunology, Iran; email: smmhashemi@sbmu.ac.ir		Elsevier Inc.	00243205		LIFSA	32784057	English	Life Sci.	Article	Final		Scopus	2-s2.0-85089702057
Bolandi Z., Hosseini Rad S.M.A., Soudi S., Hashemi S.M., Ghanbarian H.	57201339476;57222142939;16302626600;27169527500;24334603800;	A simple and highly efficient method for transduction of human adipose-derived mesenchymal stem cells	2019	Journal of Cellular Biochemistry	120	2		1726	1734		3	10.1002/jcb.27453	https://www.scopus.com/inward/record.uri?eid=2-s2.0-85055531029&doi=10.1002%2fjcb.27453&partnerID=40&md5=2a7f75caee4bced1d58012fee2d25fb6	Department of Biotechnology, School of Advanced Technologies in Medicine, Shahid Beheshti University of Medical Sciences, Tehran, Iran; Cellular and Molecular Biology Research Center, Shahid Beheshti University of Medical Sciences, Tehran, Iran; Department of Microbiology and Immunology, University of Otago, Dunedin, New Zealand; Department of Immunology, Faculty of Medical Sciences, Tarbiat Moda…	Bolandi, Z., Department of Biotechnology, School of Advanced Technologies in Medicine, Shahid Beheshti University of Medical Sciences, Tehran, Iran, Cellular and Molecular Biology Research Center, Shahid Beheshti University of Medical Sciences, Tehran, Iran; Hosseini Rad, S.M.A., Department of Microbiology and Immunology, University of Otago, Dunedin, New Zealand; Soudi, S., Department of Immunol…	Mesenchymal stem cells (MSCs) are multipotent cells capable of differentiating into a wide range of cell types and provide a potential to transfer therapeutic protein in vivo, making them valuable candidates for gene therapy and cell therapy. However, using MSCs in in vivo is limited due to the low rate of transfection and transduction efficacy. Therefore, developing methods to efficiently transf…	cell therapy; gene therapy; lentiviruses; mesenchymal stem cells (MSCs); transduction	hexadimethrine bromide; lipofectamine; adipose derived stem cell; Article; cell therapy; controlled study; enhancer region; gene therapy; genetic transduction; genetic transfection; HEK293T cell line; human; human cell; mesenchymal stem cell; multipotent stem cell; priority journal	Shahid Beheshti University of Medical Sciences, SBUMS: 11276	This study was supported by research grants of Shahid Beheshti University of Medical Sciences, Tehran, Iran (No. 11276). We would like to thank Miss. Ameneh Kouchaki for technical assistance.The manuscript contains only original, unpublished work and has not been submitted for publication elsewhere.										Ankrum, J.A., Ong, J.F., Karp, J.M., Mesenchymal stem cells: immune evasive, not immune privileged (2014) Nat Biotechnol, 32, pp. 252-260; Mahla, R.S., Stem cells applications in regenerative medicine and disease therapeutics (2016) Int J Cell Biol, 2016, p. 6940283; Lu, Y., Wang, Z., Zhu, M., Human bone marrow mesenchymal stem cells transfected with human insulin genes can secrete insulin stably…	Hosseini Rad, S.M.A.; Department of Microbiology and Immunology, New Zealand; email: smmhashemi@sbmu.ac.ir		Wiley-Liss Inc.	07302312		JCEBD		English	J. Cell. Biochem.	Article	Final		Scopus	2-s2.0-85055531029
Borem R., Madeline A., Bowman M., Gill S., Tokish J., Mercuri J.	57192544840;57194463162;57211210716;55107716400;7801491925;9732959500;	Differential Effector Response of Amnion- and Adipose-Derived Mesenchymal Stem Cells to Inflammation; Implications for Intradiscal Therapy	2019	Journal of Orthopaedic Research	37	11		2445	2456		8	10.1002/jor.24412	https://www.scopus.com/inward/record.uri?eid=2-s2.0-85072994250&doi=10.1002%2fjor.24412&partnerID=40&md5=1f3d9280f3dafc0ed4b68e244f54bf38	Department of Bioengineering, Laboratory of Orthopaedic Tissue Regeneration & Orthobiologics, Clemson University, Clemson, SC 29634, United States; Department of Orthopaedic Surgery, Medical Group of the Carolinas-Pelham, Spartanburg Regional Healthcare System, Greer, SC 29651, United States; Department of Orthopaedic Surgery, Mayo Clinic, Phoenix, AZ 85054, United States	Borem, R., Department of Bioengineering, Laboratory of Orthopaedic Tissue Regeneration & Orthobiologics, Clemson University, Clemson, SC 29634, United States; Madeline, A., Department of Bioengineering, Laboratory of Orthopaedic Tissue Regeneration & Orthobiologics, Clemson University, Clemson, SC 29634, United States; Bowman, M., Department of Bioengineering, Laboratory of Orthopaedic Tissue Reg…	Intervertebral disc degeneration (IVDD) is a progressive condition marked by tissue destruction and inflammation. The therapeutic effector functions of mesenchymal stem cells (MSCs) makes them an attractive therapy for patients with IVDD. While several sources of MSCs exist, the optimal choice for use in the inflamed IVD remains a significant question. Adipose (AD)- and amnion (AM)-derived MSCs h…	adipose; amnion; inflammation; intervertebral disc degeneration; mesenchymal stem cell	glycosaminoglycan; interleukin 10; interleukin 1alpha; interleukin 1beta; interleukin 4; interleukin 6; interleukin 8; monocyte chemotactic protein 1; prostaglandin E2; tumor necrosis factor; cytokine; adipose derived stem cell; amnion; Article; bone development; cell differentiation; cell proliferation; cell viability; chondrogenesis; comparative study; controlled study; cytokine production; DNA…	National Institute of General Medical Sciences, NIGMS: P20GM103444											Martin, B.I., Deyo, R.A., Mirza, S.K., Expenditures and health status among adults with back and neck problems (2008) JAMA, 299, pp. 656-664; Johnson, Z.I., Schoepflin, Z.R., Choi, H., Disc in flames: roles of TNF-α and IL-1β in intervertebral disc degeneration (2015) Eur Cell Mater, 30, pp. 104-116; Phillips, K.L.E., Cullen, K., Chiverton, N., Potential roles of cytokines and chemokines in human…	Mercuri, J.; Department of Bioengineering, United States; email: jmercur@clemson.edu		John Wiley and Sons Inc.	07360266		JORED	31287173	English	J. Orthop. Res.	Article	Final	All Open Access, Bronze, Green	Scopus	2-s2.0-85072994250
Bostancioglu R.B., Gurbuz M., Akyurekli A.G., Dogan A., Koparal A.S., Koparal A.T.	55195757200;55598954200;56413042200;7101805499;55664402400;8719661300;	Adhesion profile and differentiation capacity of human adipose tissue derived mesenchymal stem cells grown on metal ion (Zn, Ag and Cu) doped hydroxyapatite nano-coated surfaces	2017	Colloids and Surfaces B: Biointerfaces	155			415	428		24	10.1016/j.colsurfb.2017.04.015	https://www.scopus.com/inward/record.uri?eid=2-s2.0-85018281790&doi=10.1016%2fj.colsurfb.2017.04.015&partnerID=40&md5=beb5c52624983e195505b762cb86b8d5	Department of Biology, Anadolu University, Eskisehir, 26470, Turkey; Department of Mechanical Engineering, Ondokuz Mayıs University, Samsun, 55139, Turkey; Department of Materials Science and Engineering, Anadolu University, Eskisehir, 26555, Turkey; Department of Environmental Engineering, Anadolu University, Eskisehir, 26555, Turkey	Bostancioglu, R.B., Department of Biology, Anadolu University, Eskisehir, 26470, Turkey; Gurbuz, M., Department of Mechanical Engineering, Ondokuz Mayıs University, Samsun, 55139, Turkey; Akyurekli, A.G., Department of Materials Science and Engineering, Anadolu University, Eskisehir, 26555, Turkey; Dogan, A., Department of Materials Science and Engineering, Anadolu University, Eskisehir, 26555, T…	Accelerated Mesenchymal Stem Cells (MSCs) condensation and robust MSC-matrix and MSC-MSC interactions on nano-surfaces may provide critical factors contributing to such events, likely through the orchestrated signal cascades and cellular events modulated by the extracellular matrix. In this study, human adipose tissue derived mesenchymal stem cells (hMSC)', were grown on metal ion (Zn, Ag and Cu)…	Adhesion; Biocompability; Biomaterial; Gene expression; hMSCs; Hydroxyapatite; Metal ion; Nanomaterial; Osteogenic differentiation	Adhesion; Alkalinity; Biocompatibility; Biomaterials; Cell adhesion; Cells; Copper; Cytology; Gene expression; Genes; Hydroxyapatite; Metal implants; Metal ions; Metals; Nanostructured materials; Phosphatases; Proteins; Stem cells; Substrates; Tissue; Zinc; Biocompability; Doped hydroxyapatites; Extracellular matrices; Extracellular matrix protein; hMSCs; Human adipose tissue-derived mesenchymal …												Vial, S., Reis, R.L., Oliveira, J.M., Recent advances using gold nanoparticles as a promising multimodal tool for tissue engineering and regenerative medicine (2017) Curr. Opin. Solid State Mater. Sci., 21, pp. 92-112; Park, J.S., Suryaprakash, S., Lao, Y.-H., Leong, K.W., Engineering mesenchymal stem cells for regenerative medicine and drug delivery (2015) Methods, 84, pp. 3-16; Arosarena, O., T…	Bostancioglu, R.B.; Karolinska Institute, Novum Plan 6, Room 614, Hälsovägen 7 Huddinge, Sweden; email: beklemb@gmail.com		Elsevier B.V.	09277765		CSBBE	28460304	English	Colloids Surf. B Biointerfaces	Article	Final		Scopus	2-s2.0-85018281790
Bouglé A., Rocheteau P., Briand D., Hardy D., Verdonk F., Tremolada C., Hivelin M., Chrétien F.	23099214600;6505647149;56825425200;57194482345;55816112200;57215466779;24775551300;8770664600;	Beneficial role of adipose-derived mesenchymal stem cells from microfragmented fat in a murine model of duchenne muscular dystrophy	2019	Muscle and Nerve	60	3		328	335		3	10.1002/mus.26614	https://www.scopus.com/inward/record.uri?eid=2-s2.0-85069741965&doi=10.1002%2fmus.26614&partnerID=40&md5=b087558fa17c2904b52e85751915c428	Infection and Epidemiology Department, Experimental Neuropathology Unit, Institut Pasteur, Paris, France; Sorbonne Université, Assistance Publique - Hôpitaux de Paris, Department of Anesthesiology and Critical Care Medicine, Pitié-Salpêtrière Hospital, Paris, France; Assistance Publique-Hôpitaux de Paris, Paris, France; Department of Anesthesiology and Critical Care Medicine, Institute of Cardiol…	Bouglé, A., Infection and Epidemiology Department, Experimental Neuropathology Unit, Institut Pasteur, Paris, France, Sorbonne Université, Assistance Publique - Hôpitaux de Paris, Department of Anesthesiology and Critical Care Medicine, Pitié-Salpêtrière Hospital, Paris, France, Assistance Publique-Hôpitaux de Paris, Paris, France, Department of Anesthesiology and Critical Care Medicine, Institut…	Introduction: No etiologic therapy is available for Duchenne muscular dystrophy (DMD), but mesenchymal stem cells were shown to be effective in preclinical models of DMD. The objective of this study is to investigate the effect of microfragmented fat extracted on a murine model of DMD. Methods: Fat tissue was extracted from healthy human participants and injected IM into DMD mice. Histological an…	adipose-derived mesenchymal stem cells; Duchenne muscular dystrophy; mesenchymal stem cells; microfragmented fat; stem cells	CXCL1 chemokine; eotaxin; gamma interferon; granulocyte macrophage colony stimulating factor; interleukin 1; interleukin 10; interleukin 12; interleukin 13; interleukin 17; interleukin 2; interleukin 3; interleukin 4; interleukin 5; interleukin 6; interleukin 9; RANTES; tumor necrosis factor; dystrophin; adipose derived stem cell; adipose tissue; adult; animal cell; animal experiment; animal mode…	Melanoma Research Foundation, MRF; French Muscular Dystrophy Association; Agence Nationale de la Recherche, ANR: 11BSV202552; Institut Pasteur	This work was supported by R?gion Ile de France, Fondation pour les Gueules Cass?es, Fondation Deniker, Agence Nationale de la Recherche (ANR 11BSV202552), and the Institut Pasteur.We thank Gr?gory Jouvion, DVM, PhD, Dipl. ECVP, for histology interpretation and the Imagopole (PFID) facility of Institut Pasteur. Ethical Publication Statement: We confirm that we have read the Journal's position on …	Abbreviations: AD-MSC, adipose tissue-derived mesenchymal stem cell; BrdU, bromodeoxyuridine; DMD, Duchenne muscular dystrophy; FACS, fluorescence-activated cell sorting; GFP, green fluorescent protein; IL, interleukin; MRF, myogenic regulatory factor; MSC, mesenchymal stem cell; PBS, phosphate-buffered saline; RT-qPCR, real-time quantitative polymerase chain reaction; SC, satellite cell; TA, tib…									Mendell, J.R., Shilling, C., Leslie, N.D., Evidence-based path to newborn screening for Duchenne muscular dystrophy (2012) Ann Neurol, 71, pp. 304-313. , Flanigan KM, al-Dahhak R, Gastier-Foster J; Moat, S.J., Bradley, D.M., Salmon, R., Clarke, A., Hartley, L., Newborn bloodspot screening for Duchenne muscular dystrophy: 21 years experience in Wales (UK) (2013) Eur J Hum Genet, 21, pp. 1049-1053;…	Chrétien, F.; Infection and Epidemiology Department, France; email: fabrice.chretien@pasteur.fr		John Wiley and Sons Inc	0148639X		MUNED	31228273	English	Muscle Nerve	Article	Final		Scopus	2-s2.0-85069741965
Bourebaba L., Michalak I., Röcken M., Marycz K.	57189346035;23009441800;55145683700;35791268600;	Cladophora glomerata methanolic extract decreases oxidative stress and improves viability and mitochondrial potential in equine adipose derived mesenchymal stem cells (ASCs)	2019	Biomedicine and Pharmacotherapy	111			6	18		14	10.1016/j.biopha.2018.12.020	https://www.scopus.com/inward/record.uri?eid=2-s2.0-85058150762&doi=10.1016%2fj.biopha.2018.12.020&partnerID=40&md5=bf0b3a44976b86bc9cc2fd4e3a232c5f	Department of Experimental Biology, Faculty of Biology and Animal Science, Wrocław University of Environmental and Life Sciences, Norwida 27B, Wrocław, 50-375, Poland; Department of Advanced Material Technologies, Faculty of Chemistry, Wrocław University of Science and Technology, Smoluchowskiego 25, Wrocław, 50-372, Poland; Faculty of Veterinary Medicine, Equine Clinic - Equine Surgery, Justus-L…	Bourebaba, L., Department of Experimental Biology, Faculty of Biology and Animal Science, Wrocław University of Environmental and Life Sciences, Norwida 27B, Wrocław, 50-375, Poland; Michalak, I., Department of Advanced Material Technologies, Faculty of Chemistry, Wrocław University of Science and Technology, Smoluchowskiego 25, Wrocław, 50-372, Poland; Röcken, M., Faculty of Veterinary Medicine,…	Reactive oxygen species (ROS) are key mediators of several cellular damage and thus associated with equine diseases such as inflammation and metabolic syndrome. This study aimed to evaluate the protective and antioxidant activities of methanolic extract prepared from Cladophora glomerata (C. glomerata) biomass, on equine adipose derived mesenchymal stem cells (EqASCs), under experimental oxidativ…	ASCs; Cladophora glomerata; EMS; Inflammation; Mitopotential; Oxidative stress	algal extract; antiinflammatory agent; antioxidant; caspase 9; catalase; Cladophora glomerata extract; copper zinc superoxide dismutase; cytoprotective agent; decanoic acid; glucose regulated protein 78; glyceraldehyde 3 phosphate dehydrogenase; growth arrest and DNA damage inducible protein 153; hydrogen peroxide; immunomodulating agent; initiation factor 2alpha; interleukin 10; interleukin 1bet…	Narodowym Centrum Nauki, NCN: 2015/18/E/NZ9/00607	This manuscript is financed in the framework of grant entitled “The effect of bioactive algae enriched by biosorption on the certain minerals such as Cr(III), Mg(II) and Mn(II) on the status of glucose in the course of metabolic syndrome horses. Evaluation in vitro and in vivo” (2015/18/E/NZ9/00607) attributed by The National Science Centre in Poland.										Morgan, R., Keen, J., McGowan, C., Equine metabolic syndrome (2015) Vet. Rec., 177 (7), pp. 173-179; Frank, N., Geor, R.J., Bailey, S.R., Durham, A.E., Johnson, P.J., Equine metabolic syndrome (2010) J. Vet. Intern. Med., 24, pp. 467-475; Basinska, K., Marycz, K., Śmieszek, A., Nicpoń, J., The production and distribution of IL-6 and TNF-α in subcutaneous adipose tissue and their correlation with …	Marycz, K.; Department of Experimental Biology, Norwida 27B, Poland; email: krzysztof.marycz@upwr.edu.pl		Elsevier Masson SAS	07533322		BIPHE	30553132	English	Biomed. Pharmacother.	Article	Final	All Open Access, Gold	Scopus	2-s2.0-85058150762
Braile A., Toro G., De Cicco A., Cecere A.B., Zanchini F., Panni A.S., Braile A., Toro G., De Cicco A., Cecere A.B., Zanchini F., Panni A.S.	57199500342;23095910900;57204114123;57216755786;6507179600;57199501218;57199500342;23095910900;57204114123;57216755786;6507179600;57199501218;	Hallux rigidus treated with adipose-derived mesenchymal stem cells: A case report	2021	World Journal of Orthopedics	12	1		51	55		2	10.5312/WJO.V12.I1.51	https://www.scopus.com/inward/record.uri?eid=2-s2.0-85099919699&doi=10.5312%2fWJO.V12.I1.51&partnerID=40&md5=81a41f4ad837bd66eb0a6978a9b12c2f	Department of Medical and Surgical Specialties and Dentistry, University of Campania “Luigi Vanvitelli”, Naples, 80138, Italy	Braile, A., Department of Medical and Surgical Specialties and Dentistry, University of Campania “Luigi Vanvitelli”, Naples, 80138, Italy, Department of Medical and Surgical Specialties and Dentistry, University of Campania “Luigi Vanvitelli”, Naples, 80138, Italy; Toro, G., Department of Medical and Surgical Specialties and Dentistry, University of Campania “Luigi Vanvitelli”, Naples, 80138, Ita…	BACKGROUND First metatarsophalangeal joint arthritis (FMTPA), also known as hallux rigidus, is the most frequent degenerative disease of the foot. Diagnosis is made through both clinical and radiological evaluation. Regenerative medicine showed promising results in the treatment of early osteoarthritis. The aim of the present study was to report the results of a case of FMTPA treated with the inj…	First metatarsophalangeal joint arthritis; Hallux rigidus; Stem cells; Regenerative medicine; Early osteoarthritis; Adipose derived-mesenchymal stem cells; Case report													Ho, B, Baumhauer, J., Hallux rigidus (2017) EFORT Open Rev, 2, pp. 13-20. , 1. [PMID: 28607766]; Coughlin, MJ, Shurnas, PS., Hallux rigidus. Grading and long-term results of operative treatment (2003) J Bone Joint Surg Am, 85, pp. 2072-2088. , 2. [PMID: 14630834]; Herrera-Pérez, M, Andarcia-Bañuelos, C, de Bergua-Domingo, J, Paul, J, Barg, A, Valderrabano, V., Proposed global treatment algorithm …	Toro, G.; Department of Medical and Surgical Specialties and Dentistry, Via L. De Crecchio 4, Italy; email: giusep.toro@gmail.com		Baishideng Publishing Group Co	22185836				English	World J. Orthop.	Article	Final	All Open Access, Gold, Green	Scopus	2-s2.0-85099919699
Braun J., Hack A., Weis-Klemm M., Conrad S., Treml S., Kohler K., Walliser U., Skutella T., Aicher W.K.	7403053267;8123326300;6507341074;7102956650;16043897900;7202888665;9633325800;7004211933;7005919416;	Evaluation of the osteogenic and chondrogenic differentiation capacities of equine adipose tissue-derived mesenchymal stem cells	2010	American Journal of Veterinary Research	71	10		1228	1236		68	10.2460/ajvr.71.10.1228	https://www.scopus.com/inward/record.uri?eid=2-s2.0-77958607412&doi=10.2460%2fajvr.71.10.1228&partnerID=40&md5=c57762c4c75c195e5bc2fc044c68eae0	Center for Regenerative Medicine, University Hospital Tübingen, D-72076 Tübingen, Germany; Department of Orthopaedic Surgery, University Hospital Tübingen, D-72076 Tübingen, Germany; Department of Internal Medicine II, University Hospital Tübingen, D-72076 Tübingen, Germany; Institute for Anatomy, Eberhard-Karls-University, D-72076 Tübingen, Germany; Horse Clinic Walliser, Nurtingerstr 200, D-732…	Braun, J., Center for Regenerative Medicine, University Hospital Tübingen, D-72076 Tübingen, Germany; Hack, A., Department of Orthopaedic Surgery, University Hospital Tübingen, D-72076 Tübingen, Germany; Weis-Klemm, M., Department of Orthopaedic Surgery, University Hospital Tübingen, D-72076 Tübingen, Germany; Conrad, S., Institute for Anatomy, Eberhard-Karls-University, D-72076 Tübingen, Germany…	Objective - To evaluate the proliferative behavior, telomere length, immunophenotype, and differentiation capacity of equine adipose tissue-derived mesenchymal stem cells (ATMSCs). Animals-6 adult racing horses treated for articular injury but otherwise healthy. Procedures - AT-MSCs were isolated from horses and expanded in Dulbecco modified Eagle medium enriched with fetal bovine serum and antim…		5' nucleotidase; aggrecan; alcian blue; alizarin red s; bovine serum albumin; CD14 antigen; CD164 antigen; collagen type 2; endoglin; membrane antigen; osteopontin; platelet derived growth factor beta receptor; Thy 1 antigen; adipocyte; adipogenesis; adipose tissue; animal cell; animal tissue; apoptosis; article; bone injury; cartilage cell; cell aging; cell culture; cell differentiation; cell pr…												Dominici, M., Le Blanc, K., Mueller, I., Minimal criteria for defining multipotent mesenchymal stromal cells. The International Society for Cellular Therapy position statement (2006) Cytotherapy, 8, pp. 315-317; Chamberlain, G., Fox, J., Ashton, B., Concise review: Mesenchymal stem cells: their phenotype, differentiation capacity, immunological features, and potential for homing (2007) Stem Cells…	Aicher, W. K.; Center for Regenerative Medicine, , D-72076 Tübingen, Germany; email: Aicher@uni-tuebingen.de			00029645		AJVRA	20919912	English	Am. J. Vet. Res.	Article	Final		Scopus	2-s2.0-77958607412
Bräunig P., Glanzner W.G., Rissi V.B., Gonçalves P.B.D.	47960988400;55932460700;55428376000;7102981214;	The differentiation potential of adipose tissue-derived mesenchymal stem cells into cell lineage related to male germ cells	2018	Arquivo Brasileiro de Medicina Veterinaria e Zootecnia	70	1		160	168		2	10.1590/1678-4162-9132	https://www.scopus.com/inward/record.uri?eid=2-s2.0-85046033753&doi=10.1590%2f1678-4162-9132&partnerID=40&md5=3903a9a3d0612255873d239ace62b5a7	Universidade Federal de Santa Maria - UFSM, Santa Maria, RS, Brazil	Bräunig, P., Universidade Federal de Santa Maria - UFSM, Santa Maria, RS, Brazil; Glanzner, W.G., Universidade Federal de Santa Maria - UFSM, Santa Maria, RS, Brazil; Rissi, V.B., Universidade Federal de Santa Maria - UFSM, Santa Maria, RS, Brazil; Gonçalves, P.B.D., Universidade Federal de Santa Maria - UFSM, Santa Maria, RS, Brazil	The adipose tissue is a reliable source of Mesenchymal stem cells (MSCs) showing a higher plasticity and transdifferentiation potential into multilineage cells. In the present study, adipose tissue-derived mesenchymal stem cells (AT-MSCs) were isolated from mice omentum and epididymis fat depots. The AT-MSCs were initially compared based on stem cell surface markers and on the mesodermal trilinea…	Gdnf; Retinoic acid; Somatic stem cell; Testicular cell-conditioned medium													Bi, Y., Gong, M., Zhang, X., Pre-activation of retinoid signaling facilitates neuronal differentiation of mesenchymal stem cells (2010) Dev. Growth Differ, 52, pp. 419-431; Bunnell, B.A., Flaat, M., Gagliardi, C., Adipose-derived stem cells: Isolation, expansion and differentiation (2008) Methods, 45, pp. 115-120; Chamberlain, G., Fox, J., Ashton, B., Middleton, J., Concise review: mesenchymal st…	Bräunig, P.; Universidade Federal de Santa Maria - UFSMBrazil; email: pbraunig@gmail.com		Universidade Federal de Minas Gerais	01020935				English	Arq. Bras. Med. Vet. Zootec.	Article	Final	All Open Access, Gold	Scopus	2-s2.0-85046033753
Bruno A., Di Sano C., Simon H.-U., Chanez P., Patti A.M., Di Vincenzo S., Dino P., D’Esposito V., Formisano P., Beguinot F., Pace E.	8891883200;56530887400;7402135360;7102979861;16432525100;55531273900;57189630336;25824881500;7004341423;7006833765;7004291492;	Leptin and TGF-β1 Downregulate PREP1 Expression in Human Adipose-Derived Mesenchymal Stem Cells and Mature Adipocytes	2021	Frontiers in Cell and Developmental Biology	9		700481				1	10.3389/fcell.2021.700481	https://www.scopus.com/inward/record.uri?eid=2-s2.0-85111378437&doi=10.3389%2ffcell.2021.700481&partnerID=40&md5=c71d114a8adc50a522d11c21f229506e	Institute for Biomedical Research and Innovation (IRIB), National Research Council, Palermo, Italy; Institute of Pharmacology, University of Bern, Bern, Switzerland; Institute of Biochemistry, Medical School Brandenburg, Neuruppin, Germany; Department of Clinical Immunology and Allergology, Sechenov University, Moscow, Russian Federation; Laboratory of Molecular Immunology, Institute of Fundament…	Bruno, A., Institute for Biomedical Research and Innovation (IRIB), National Research Council, Palermo, Italy; Di Sano, C., Institute for Biomedical Research and Innovation (IRIB), National Research Council, Palermo, Italy; Simon, H.-U., Institute of Pharmacology, University of Bern, Bern, Switzerland, Institute of Biochemistry, Medical School Brandenburg, Neuruppin, Germany, Department of Clinic…	Adipose tissue is widely recognized as an extremely active endocrine organ producing adipokines as leptin that bridge metabolism and the immune system. Pre-B-cell leukemia homeobox (Pbx)-regulating protein-1 (PREP1) is a ubiquitous homeodomain transcription factor involved in the adipogenic differentiation and insulin-sensitivity processes. Leptin, as pleiotropic adipokine, and TGF-β, known to be…	adipocyte-derived stem cells; adipocytes; adipose tissue; immune system; leptin; PREP1; TGF-beta1; TLR4		0017097 – RBNE08NKH7_012	This work was supported by MERIT SUD (contract number n.0017097 – RBNE08NKH7_012). The authors acknowledge the	We thank Andrea Luciani, ?Progresso-Medico? Centre of Cosmetic Surgery in Palermo (Michele Masellis, Alessandro Masellis, and Simona Masellis), and Carina Gabriela Uasuf for their indispensable support to achieve the correct number of liposuction aspirate samples and Selenia Acatullo for her precious technical and scientific assistance. Funding. This work was supported by MERIT SUD (contract numb…									Almuraikhy, S., Kafienah, W., Bashah, M., Diboun, I., Jaganjac, M., Al-Khelaifi, F., Interleukin-6 induces impairment in human subcutaneous adipogenesis in obesity-associated insulin resistance (2016) Diabetologia, 59, pp. 2406-2416. , 27342408; Andrade, F.B., Gualberto, A., Rezende, C., Percegoni, N., Gameiro, J., Hottz, E.D., The weight of obesity in immunity from influenza to COVID-19 (2021) F…	Bruno, A.; Institute for Biomedical Research and Innovation (IRIB), Italy; email: andreina.bruno@irib.cnr.it		Frontiers Media S.A.	2296634X				English	Front. Cell Dev. Biol.	Article	Final	All Open Access, Gold, Green	Scopus	2-s2.0-85111378437
Bublitz K., Böckmann S., Peters K., Hinz B.	55215564000;57202024613;7402786784;56126134200;	Cannabinoid-Induced Autophagy and Heme Oxygenase-1 Determine the Fate of Adipose Tissue-Derived Mesenchymal Stem Cells under Stressful Conditions	2020	Cells	9	10						10.3390/cells9102298	https://www.scopus.com/inward/record.uri?eid=2-s2.0-85093910862&doi=10.3390%2fcells9102298&partnerID=40&md5=07102f885b65e041e8aa7d24168b5479	Institute of Pharmacology and Toxicology, Rostock University Medical Center, Schillingallee 70, Germany; Department of Cell Biology, Rostock University Medical Center, Schillingallee 69, Germany	Bublitz, K., Institute of Pharmacology and Toxicology, Rostock University Medical Center, Schillingallee 70, Germany; Böckmann, S., Institute of Pharmacology and Toxicology, Rostock University Medical Center, Schillingallee 70, Germany; Peters, K., Department of Cell Biology, Rostock University Medical Center, Schillingallee 69, Germany; Hinz, B., Institute of Pharmacology and Toxicology, Rostock…	The administration of adipose tissue-derived mesenchymal stem cells (ADMSCs) represents a promising therapeutic option after myocardial ischemia or myocardial infarction. However, their potential is reduced due to the high post-transplant cell mortality probably caused by oxidative stress and mitogen-deficient microenvironments. To identify protection strategies for ADMSCs, this study investigate…	adipose tissue-derived mesenchymal stem cells; autophagy; cannabinoids; heme oxygenase-1	arachidonic acid derivative; bafilomycin A1; cannabidiol; cannabinoid; cannabinoid receptor; CASP3 protein, human; caspase 3; enzyme inhibitor; heme oxygenase 1; HMOX1 protein, human; light chain 3, human; macrolide; metalloporphyrin; methanandamide; microtubule associated protein; protoporphyrin; protoporphyrin tin; small interfering RNA; apoptosis; autophagy; cell culture; cytology; drug effect…															NLM (Medline)	20734409			33076330	English	Cells	Article	Final	All Open Access, Gold, Green	Scopus	2-s2.0-85093910862
Bucan V., Vaslaitis D., Peck C.-T., Strauß S., Vogt P.M., Radtke C.	8354008300;57202581471;55249810200;54881809800;7202391996;7003607162;	Effect of Exosomes from Rat Adipose-Derived Mesenchymal Stem Cells on Neurite Outgrowth and Sciatic Nerve Regeneration After Crush Injury	2019	Molecular Neurobiology	56	3		1812	1824		70	10.1007/s12035-018-1172-z	https://www.scopus.com/inward/record.uri?eid=2-s2.0-85048788195&doi=10.1007%2fs12035-018-1172-z&partnerID=40&md5=348c85ef4c7554c7b74c13c39dc736f8	Department of Plastic, Hand and Reconstructive Surgery, Hannover Medical School, Carl-Neuberg-Strasse 1, Hannover, 30625, Germany; Department of Plastic, Hand and Reconstructive Surgery, Hannover Medical School, Feodor-Lynen Str. 21, Hannover, Germany; Department of Plastic and Reconstructive Surgery, Medical University of Vienna, Währinger Gürtel 18-20, Vienna, 1090, Austria	Bucan, V., Department of Plastic, Hand and Reconstructive Surgery, Hannover Medical School, Carl-Neuberg-Strasse 1, Hannover, 30625, Germany, Department of Plastic, Hand and Reconstructive Surgery, Hannover Medical School, Feodor-Lynen Str. 21, Hannover, Germany; Vaslaitis, D., Department of Plastic, Hand and Reconstructive Surgery, Hannover Medical School, Carl-Neuberg-Strasse 1, Hannover, 30625…	Peripheral nerve injury requires optimal conditions in both macro-environment and microenvironment for promotion of axonal regeneration. However, most repair strategies of traumatic peripheral nerve injury often lead to dissatisfying results in clinical outcome. Though various strategies have been carried out to improve the macro-environment, the underlying molecular mechanism of axon regeneratio…	adMSCs; Axons regeneration; Microvesicles; Neurites stimulation	adipose derived mesenchymal stem cell; adipose derived stem cell; adult; animal cell; animal experiment; animal model; animal tissue; Article; coculture; controlled study; crush trauma; exosome; female; in vitro study; in vivo study; infant; male; mesenchymal stem cell; nerve regeneration; neurite outgrowth; nonhuman; rat; sciatic nerve; sciatic nerve injury; walking; animal; exosome; injuries; m…	Boehringer Ingelheim Stiftung	Acknowledgements We kindly thank Dr. Stefanie Michael for writing assistance. This study has been supported by the Boehringer Ingelheim Foundation.										Chalfoun, C.T., Wirth, G.A., Evans, G.R., Tissue engineered nerve constructs: where do we stand? (2006) J Cell Mol Med, 10, pp. 309-317. , COI: 1:STN:280:DC%2BD28zotFymsA%3D%3D; Hu, J., Zhu, Q.T., Liu, X.L., Xu, Y.B., Zhu, J.K., Repair of extended peripheral nerve lesions in rhesus monkeys using acellular allogenic nerve grafts implanted with autologous mesenchymal stem cells (2007) Exp Neurol, 2…	Bucan, V.; Department of Plastic, Feodor-Lynen Str. 21, Germany; email: Bucan.Vesna@mh-hannover.de		Humana Press Inc.	08937648		MONBE	29931510	English	Mol. Neurobiol.	Article	Final	All Open Access, Hybrid Gold, Green	Scopus	2-s2.0-85048788195
Burian E., Probst F., Palla B., Riedel C., Saller M.M., Cornelsen M., König F., Schieker M., Otto S.	56915858100;26327069900;57056199500;7005981312;36679363300;36672627900;57193412919;8697780900;35337478900;	Effect of hypoxia on the proliferation of porcine bone marrow-derived mesenchymal stem cells and adipose-derived mesenchymal stem cells in 2- and 3-dimensional culture	2017	Journal of Cranio-Maxillofacial Surgery	45	3		414	419		15	10.1016/j.jcms.2016.12.014	https://www.scopus.com/inward/record.uri?eid=2-s2.0-85009723879&doi=10.1016%2fj.jcms.2016.12.014&partnerID=40&md5=4c3b1b0caf2238860ed272a7c98f1693	Laboratory of Experimental Surgery and Regenerative Medicine, Department of Surgery, University Hospital Munich (LMU), Germany; Department of Oral and Maxillofacial Surgery, University Hospital Munich (LMU), Germany; Harvard School of Dental Medicine, Boston, MA, United States; Fluid Technology and Microfluidics, University of Rostock, Germany	Burian, E., Laboratory of Experimental Surgery and Regenerative Medicine, Department of Surgery, University Hospital Munich (LMU), Germany, Department of Oral and Maxillofacial Surgery, University Hospital Munich (LMU), Germany; Probst, F., Laboratory of Experimental Surgery and Regenerative Medicine, Department of Surgery, University Hospital Munich (LMU), Germany, Department of Oral and Maxillo…	Objective Bone marrow-derived mesenchymal stem cells (MSCs) and adipose-derived mesenchymal stem cells (ASCs) currently represent a promising tool for the regeneration of large bony defects. Therefore, it is pivotal to find the best cell source within the body and the best conditions for in vitro cellular expansion. This study compared cellular response of MSCs and ASCs from a porcine animal in n…	Adipose-derived mesenchymal stem cells; Bone marrow-derived mesenchymal stem cells; Differentiation; Hypoxia; Proliferation; Scaffold	adipose derived stem cell; animal cell; animal cell culture; animal experiment; Article; bone marrow derived mesenchymal stem cell; cell count; cell hypoxia; cell proliferation; controlled study; domestic pig; nonhuman; stem cell culture; adipose tissue; animal; bone marrow cell; cell culture; cell culture technique; cell differentiation; cell proliferation; comparative study; cytology; hypoxia; …		Project no. F-08-03S was supported by the AO Research Fund of the AO Foundation.										Al-Hezaimi, K., Ramalingam, S., Al-Askar, M., ArRejaie, A.S., Nooh, N., Jawad, F., Real-time-guided bone regeneration around standardized critical size calvarial defects using bonemarrow-derived mesenchymal stem cells and collagen membrane with and without using tricalcium phosphate: an in vivo micro-computed tomographic and histologic experiment in rats (2016) Int J Oral Sci, 8 (1), pp. 7-15; Ch…	Burian, E.; Laboratory of Experimental Surgery and Regenerative Medicine, Germany; email: Egon.Burian@med.uni-muenchen.de		Churchill Livingstone	10105182		JCMSE	28110999	English	J. Cranio-Maxillofac. Surg.	Article	Final		Scopus	2-s2.0-85009723879
Bydon M., Dietz A.B., Goncalves S., Moinuddin F.M., Alvi M.A., Goyal A., Yolcu Y., Hunt C.L., Garlanger K.L., Del Fabro A.S., Reeves R.K., Terzic A., Windebank A.J., Qu W.	57202376625;56079693500;57197042078;57214779247;57191993815;57200790390;57202741489;57192394071;57192558384;57193908567;57203583177;7004939597;7006959612;7102133126;	CELLTOP Clinical Trial: First Report From a Phase 1 Trial of Autologous Adipose Tissue–Derived Mesenchymal Stem Cells in the Treatment of Paralysis Due to Traumatic Spinal Cord Injury	2020	Mayo Clinic Proceedings	95	2		406	414		23	10.1016/j.mayocp.2019.10.008	https://www.scopus.com/inward/record.uri?eid=2-s2.0-85078081968&doi=10.1016%2fj.mayocp.2019.10.008&partnerID=40&md5=5fc6d7121334eb1e92bfc28f5321a43d	Neuro-Informatics Laboratory, Department of Neurologic Surgery, Mayo Clinic, Rochester, MN, United States; Division of Transfusion Medicine, Mayo Clinic, Rochester, MN, United States; Department of Anesthesiology and Perioperative Medicine, Division of Pain Medicine, Mayo Clinic, Rochester, MN, United States; Department of Physical Medicine and Rehabilitation, Mayo Clinic, Rochester, MN, United S…	Bydon, M., Neuro-Informatics Laboratory, Department of Neurologic Surgery, Mayo Clinic, Rochester, MN, United States; Dietz, A.B., Division of Transfusion Medicine, Mayo Clinic, Rochester, MN, United States; Goncalves, S., Neuro-Informatics Laboratory, Department of Neurologic Surgery, Mayo Clinic, Rochester, MN, United States; Moinuddin, F.M., Neuro-Informatics Laboratory, Department of Neurolog…	Spinal cord injury (SCI) is a devastating condition with limited pharmacological treatment options to restore function. Regenerative approaches have recently attracted interest as an adjuvant to current standard of care. Adipose tissue–derived (AD) mesenchymal stem cells (MSCs) represent a readily accessible cell source with high proliferative capacity. The CELLTOP study, an ongoing multidiscipli…		paracetamol; adipose tissue cell; adipose tissuee derived mesenchymal stem cell; adult; Article; case report; clinical article; clinical effectiveness; clinical feature; disease severity; follow up; headache; human; male; mesenchymal stem cell; middle aged; neurologic examination; paralysis; patient safety; phase 1 clinical trial; spinal cord decompression; spinal cord injury; spine fusion; treat…	Mayo Clinic; Regenerative Medicine Minnesota, RMM	Grant Support: This work was supported by grants from Regenerative Medicine Minnesota and Mayo Clinic Transform the Practice.	Grant Support: This work was supported by grants from Regenerative Medicine Minnesota and Mayo Clinic Transform the Practice.									National Spinal Cord Injury Statistical Center, (2019), https://www.nscisc.uab.edu/Public/Facts%20and%20Figures%202019%20-%20Final.pdf, Spinal Cord Injury Facts and Figures at a Glance. NSCISC website, Accessed November 20; Spinal cord injury facts and figures at a glance (2012) J Spinal Cord Med, 35 (4), pp. 197-198; Lammertse, D.P., Jones, L.A., Charlifue, S.B., Autologous incubated macrophage …	Bydon, M.; Department of Neurologic Surgery, 200 First St SW, United States; email: bydon.mohamad@mayo.edu		Elsevier Ltd	00256196		MACPA	31785831	English	Mayo Clin. Proc.	Article	Final	All Open Access, Bronze	Scopus	2-s2.0-85078081968
Byun C.S., Hwang S., Woo S.-H., Kim M.Y., Lee J.S., Lee J.I., Kong J.H., Bae K.S., Park I.H., Kim S.H., Eom Y.W.	36663401700;55633338800;57217471147;55545239100;37960998200;57200338620;56225377900;24605370200;57207018237;57224889949;6701486476;	Adipose tissue-derived mesenchymal stem cells suppress growth of Huh7 hepatocellular carcinoma cells via interferon (IFN)-β-mediated JAK/STAT1 pathway in vitro	2020	International Journal of Medical Sciences	17	5		609	619		5	10.7150/ijms.41354	https://www.scopus.com/inward/record.uri?eid=2-s2.0-85081553553&doi=10.7150%2fijms.41354&partnerID=40&md5=560fc5964f254088cb5dd0c9085113ec	Department of Cardiovascular and Thoracic Surgery, Yonsei University Wonju College of Medicine, Wonju, Gangwon-do 26426, South Korea; Regeneration Medicine Research Center, Yonsei University Wonju College of Medicine, Wonju, Gangwon-do 26426, South Korea; Department of General Surgery, Yonsei University Wonju College of Medicine, Wonju, Gangwon-do 26426, South Korea; Department of Biomedical Labo…	Byun, C.S., Department of Cardiovascular and Thoracic Surgery, Yonsei University Wonju College of Medicine, Wonju, Gangwon-do 26426, South Korea; Hwang, S., Regeneration Medicine Research Center, Yonsei University Wonju College of Medicine, Wonju, Gangwon-do 26426, South Korea, Cell Therapy and Tissue Engineering Center, Yonsei University Wonju College of Medicine, Wonju, Gangwon-do 26426, South …	Interferon (IFN)-β and/or tumor necrosis factor-related apoptosis-inducing ligand (TRAIL) secreted by adipose tissue-derived mesenchymal stem cells (ASCs) have been proposed as key mechanistic factors in anti-cancer efficacy in lung cancer and breast cancer cells, where they act through paracrine signaling. We hypothesized that IFN-β and TRAIL produced by ASCs suppress proliferation of hepatocell…		beta interferon; Janus kinase; Janus kinase 1; Janus kinase 2; phosphoprotein; protein p21; protein p53; STAT1 protein; tumor necrosis factor related apoptosis inducing ligand; beta interferon; cyclin dependent kinase inhibitor 1A; Janus kinase; protein p53; STAT1 protein; TNFSF10 protein, human; tumor necrosis factor related apoptosis inducing ligand; adipose derived stem cell; apoptosis; Articl…	NRF-2017R1D1A1A02019 212; 2017-52-0079; Yonsei University; Ministry of Health and Welfare, MOHW: HI17C1365; Korea Health Industry Development Institute, KHIDI; National Research Foundation of Korea, NRF; Kementerian Pendidikan Malaysia, KPM	This work was supported by a grant of the Korea Health Technology R&D Project through the Korea Health Industry Development Institute (KHIDI), funded by the Ministry of Health & Welfare, Republic of Korea (HI17C1365) and a Basic Science Research Program through the National Research Foundation of Korea (NRF) funded by the Korean government, the Ministry of Education (NRF-2017R1D1A1A02019 212). In…										Balogh, J., Victor, D., Asham, E.H., Hepatocellular carcinoma: A review (2016) J Hepatocell Carcinoma, 3, pp. 41-53; Llovet, J.M., Bruix, J., Systematic review of randomized trials for unresectable hepatocellular carcinoma: Chemoembolization improves survival (2003) Hepatology, 37 (2), pp. 429-442; Parsons, H.M., Chu, Q., Karlitz, J.J., Adoption of sorafenib for the treatment of advanced-stage he…	Eom, Y.W.; Cell Therapy and Tissue Engineering Center, South Korea; email: yweom@yonsei.ac.kr		Ivyspring International Publisher	14491907			32210710	English	Int. J. Med. Sci.	Article	Final	All Open Access, Gold, Green	Scopus	2-s2.0-85081553553
Byun S.-E., Sim C., Chung Y., Kim H.K., Park S., Kim D.K., Cho S., Lee S.	56150936800;57299424800;57299788600;57195551705;57299055500;57216616236;57300158400;56624041500;	Skeletal muscle regeneration by the exosomes of adipose tissue-derived mesenchymal stem cells	2021	Current Issues in Molecular Biology	43	3		1473	1488			10.3390/cimb43030104	https://www.scopus.com/inward/record.uri?eid=2-s2.0-85117316350&doi=10.3390%2fcimb43030104&partnerID=40&md5=827d850660b195c5ca08d13e9d555bf7	Department of Orthopaedic Surgery, CHA Bundang Medical Center, CHA University School of Medicine, Gyeonggi-do13488, South Korea; CHA Graduate School of Medicine, 120 Hyeryong-ro, Pocheon, 11160, South Korea; Department of Pathology, Seoul National University Bundang Hospital, 82 Gumi-ro 173-beon-gil, Bundang-gu, Seongnam, 13620, South Korea	Byun, S.-E., Department of Orthopaedic Surgery, CHA Bundang Medical Center, CHA University School of Medicine, Gyeonggi-do13488, South Korea; Sim, C., CHA Graduate School of Medicine, 120 Hyeryong-ro, Pocheon, 11160, South Korea; Chung, Y., Department of Orthopaedic Surgery, CHA Bundang Medical Center, CHA University School of Medicine, Gyeonggi-do13488, South Korea; Kim, H.K., Department of Path…	Profound skeletal muscle loss can lead to severe disability and cosmetic deformities. Mes-enchymal stem cell (MSC)-derived exosomes have shown potential as an effective therapeutic tool for tissue regeneration. This study aimed to determine the regenerative capacity of MSC-derived exosomes for skeletal muscle regeneration. Exosomes were isolated from human adipose tissue-derived MSCs (AD-MSCs). T…	Exosome; Mesenchymal stem cell; Muscle; Regeneration; Satellite cell		Ministry of Health and Welfare, MOHW: HI16C1559; Korea Health Industry Development Institute, KHIDI; National Research Foundation of Korea, NRF; Ministry of Science and ICT, South Korea, MSIT: 2019R1C1C1004017, 2020R1F1A1063582	Funding: This work was supported by the Korea Health Technology R&D Project through the Korea Health Industry Development Institute, funded by the Ministry of Health and Welfare, South Korea (grant number HI16C1559), and by National Research Foundation of Korea (NRF) grants funded by the Korean government (MSIT) (No. 2020R1F1A1063582, 2019R1C1C1004017).										Janssen, I., Heymsfield, S.B., Wang, Z.M., Ross, R., Skeletal muscle mass and distribution in 468 men and women aged 18–88 yr (2000) J. Appl. Physiol, 89, pp. 81-88. , [CrossRef]; Dallas, S.L., Prideaux, M., Bonewald, L.F., The osteocyte: An endocrine cell … and more (2013) Endocr. Rev, 34, pp. 658-690. , [CrossRef]; Emmelot-Vonk, M.H., Verhaar, H.J., Pour, H.R.N., Aleman, A., Lock, T.M., Bosch, …	Lee, S.; Department of Orthopaedic Surgery, Gyeonggi-do, South Korea; email: Lsceline78@gmail.com		MDPI	14673037		CMBIF	34698065	English	Curr. Issues Mol. Biol.	Article	Final	All Open Access, Green	Scopus	2-s2.0-85117316350
Cabalzar-Wondberg D., Turina M., Biedermann L., Rogler G., Schreiner P.	55243447900;8905586700;23108363900;57194003206;57188866774;	Allogeneic expanded adipose-derived mesenchymal stem cell therapy for perianal fistulas in Crohn’s disease: A case series	2021	Colorectal Disease	23	6		1444	1450		1	10.1111/codi.15587	https://www.scopus.com/inward/record.uri?eid=2-s2.0-85101968508&doi=10.1111%2fcodi.15587&partnerID=40&md5=342a67c90b957f9fb799d204489bfbfc	Department of Visceral and Transplant Surgery, University and University Hospital Zurich, Zürich, Switzerland; Department of Gastroenterology and Hepatology, University Hospital Zurich, University of Zurich, Zurich, Switzerland	Cabalzar-Wondberg, D., Department of Visceral and Transplant Surgery, University and University Hospital Zurich, Zürich, Switzerland; Turina, M., Department of Visceral and Transplant Surgery, University and University Hospital Zurich, Zürich, Switzerland; Biedermann, L., Department of Gastroenterology and Hepatology, University Hospital Zurich, University of Zurich, Zurich, Switzerland; Rogler, …	Aim: Even with optimal medical and surgical therapy, perianal fistulas in patients with Crohn's disease (CD) have low closure rates. As a new therapeutic option, administration of local mesenchymal stem cells (MSCs) has proved to be an innovative option after failure of treatment with immunosuppressive or immunomodulatory agents. The aim of this work is to share our first experience with MSC admi…	Crohn's disease; fistula closure; inflammatory bowel disease; mesenchymal stem cell therapy; perianal complex fistula	darvadstrocel; tacrolimus; tumor necrosis factor inhibitor; adipose derived mesenchymal stem cell therapy; adult; allogeneic stem cell transplantation; anus fistula; Article; clinical article; clinical feature; Crohn disease; cytomegalovirus infection; disease severity; drug efficacy; drug safety; feasibility study; female; follow up; human; male; mesenchymal stem cell transplantation; perianal a…	Pfizer; AstraZeneca; Genentech; Gilead Sciences; AbbVie; Takeda Pharmaceutical Company, TPC; UCB	PS: travel support from Falk, UCB and Pfizer and advisory board honorarium from Pfizer, Takeda and Janssen‐Cilag. GR: consultancy to Abbvie, Augurix, BMS, Boehringer, Calypso, Celgene, FALK, Ferring, Fisher, Genentech, Gilead, Janssen, MSD, Novartis, Pfizer, Phadia, Roche, UCB, Takeda, Tillots, Vifor, Vital Solutions and Zeller; speaker's honoraria from Astra Zeneca, Abbvie, FALK, Janssen, MSD, P…										Kasparek, M.S., Glatzle, J., Temeltcheva, T., Mueller, M.H., Koenigsrainer, A., Kreis, M.E., Long-term quality of life in patients with Crohn's disease and perianal fistulas: influence of fecal diversion (2007) Dis Colon Rectum, 50, pp. 2067-2074; Beaugerie, L., Seksik, P., Nion-Larmurier, I., Gendre, J.P., Cosnes, J., Predictors of Crohn's disease (2006) Gastroenterology, 130, pp. 650-656; Schwa…	Cabalzar-Wondberg, D.; Department of Visceral and Transplant Surgery, Switzerland; email: daniela.cabalzar-wondberg@usz.ch		John Wiley and Sons Inc	14628910		CODIF	33595166	English	Colorectal Dis.	Article	Final		Scopus	2-s2.0-85101968508
Caetano G., Wang W., Murashima A., Passarini J.R., Jr., Bagne L., Leite M., Hyppolito M., Al-Deyab S., El-Newehy M., Bártolo P., Frade M.A.C.	56418305400;57192689622;56600333900;26538841200;57204005698;57205478702;6507057709;15018968000;7801537063;57189656315;6505865815;	Tissue constructs with human adipose-derived mesenchymal stem cells to treat bone defects in rats	2019	Materials	12	14	2268				18	10.3390/ma12142268	https://www.scopus.com/inward/record.uri?eid=2-s2.0-85070445023&doi=10.3390%2fma12142268&partnerID=40&md5=0b716025b0ebbba5bbd1291c3696cd04	Department of Internal Medicine, Ribeirão Preto Medical School, University of São Paulo (USP), Ribeirão Preto, SP, 14040-900, Brazil; Graduate Program in Biomedical Sciences, University Centre of Hermínio Ometto Foundation, Araras, SP, 13607339, Brazil; School of Mechanical, Aerospace and Civil Engineering, University of Manchester, Manchester, M13 9PL, United Kingdom; Department of Ophthalmology…	Caetano, G., Department of Internal Medicine, Ribeirão Preto Medical School, University of São Paulo (USP), Ribeirão Preto, SP, 14040-900, Brazil, Graduate Program in Biomedical Sciences, University Centre of Hermínio Ometto Foundation, Araras, SP, 13607339, Brazil; Wang, W., School of Mechanical, Aerospace and Civil Engineering, University of Manchester, Manchester, M13 9PL, United Kingdom; Mura…	The use of porous scaffolds created by additive manufacturing is considered a viable approach for the regeneration of critical-size bone defects. This paper investigates the xenotransplantation of polycaprolactone (PCL) tissue constructs seeded with differentiated and undifferentiated human adipose-derived mesenchymal stem cells (hADSCs) to treat calvarial critical-sized defect in Wistar rats. PC…	Adipose-derived stem cell; Biofabrication; Bone repair; Tissue engineering	Blood vessels; Bone; Cell culture; Cell engineering; Defects; Rats; Stem cells; Tissue; Tissue engineering; Adipose derived stem cells; Biofabrication; Biological evaluation; Bone morphogenetic protein-2; Bone repair; Calvarial critical-sized defects; Tissue constructs; Xenotransplantation; Scaffolds (biology)	University of Manchester; Fundação de Amparo à Pesquisa do Estado de São Paulo, FAPESP: 2013/09055-2, 2013/20554-0; King Saud University, KSU	Funding: This research was funded by FAPESP—Brazil—grant number [2013/09055-2 and 2013/20554-0] and by the University of Manchester and King Saud University Project with the grant “Multi-scale bioactive scaffolds for bone regeneration”.	The authors wish to acknowledge the School of Mechanical, Aerospace and Civil Engineering, University of Manchester, Ribeir?o Preto Medical School, University of S?o Paulo and King Saud University. Authors also wish to acknowledge Dra Ana Beatriz Sant' Ana do Nascimento and Ricardo Violante for all support given during the animal model.This research was funded by FAPESP-Brazil-grant number [2013/…									Pereira, R.F., Sousa, A., Barrias, C.C., Bayat, A., Granja, P.L., Bártolo, P.J., Advances in bioprinted cell-laden hydrogels for skin tissue engineering (2017) Biomanuf. Rev, 2, pp. 1-26; Melchels, F.P., Domingos, M.A., Klein, T.J., Malda, J., Bartolo, P.J., Hutmacher, D.W., Additive manufacturing of tissues and organs (2012) Prog. Polym. Sci, 37, pp. 1079-1104; Bartolo, P., Kruth, J.P., Silva, J…	Frade, M.A.C.; Department of Internal Medicine, Brazil; email: mandrey@fmrp.usp.br		MDPI AG	19961944				English	Mater.	Article	Final	All Open Access, Gold, Green	Scopus	2-s2.0-85070445023
Cai A., Qiu R., Li W., Zheng D., Dong Y., Yu D., Huang Y., Rao S., Zhou Y., Mai W.	54082623700;38961959800;55985197600;51865068800;7403390726;36017866300;50461507100;7404178303;7405365959;24073458600;	Atorvastatin treatment of rats with ischemia-reperfusion injury improves adipose-derived mesenchymal stem cell migration and survival via the SDF-1α/CXCR-4 axis	2013	PLoS ONE	8	12	e79100				28	10.1371/journal.pone.0079100	https://www.scopus.com/inward/record.uri?eid=2-s2.0-84891619175&doi=10.1371%2fjournal.pone.0079100&partnerID=40&md5=f020c56e4900a2070481a51099f8f384	Department of Cardiology, Sun Yat-sen University, Guangzhou, China; Department of Cardiology, Guangdong General Hospital, Guangdong Academy of Medical Sciences, Guangzhou, China; Department of Epidemiology and Health Statistics, Sun Yat-sen University, Guangzhou, China	Cai, A., Department of Cardiology, Sun Yat-sen University, Guangzhou, China, Department of Cardiology, Guangdong General Hospital, Guangdong Academy of Medical Sciences, Guangzhou, China; Qiu, R., Department of Cardiology, Sun Yat-sen University, Guangzhou, China; Li, W., Department of Cardiology, Guangdong General Hospital, Guangdong Academy of Medical Sciences, Guangzhou, China; Zheng, D., Depa…	Background: Adipose-derived mesenchymal stem cells (ASCs) transplantation is a promising approach for myocardium repair. Promotion of ASCs migration and survival is the key for improving ASCs efficiency. SDF-1α is a critical factor responsible for ASCs migration and survival. Atorvastatin (Ator) is capable of up-regulating SDF-1α. Therefore, we're going to investigate whether ASCs migration and s…		atorvastatin; chemokine receptor CXCR4; n(g) nitroarginine methyl ester; plerixafor; stromal cell derived factor 1alpha; adipose derived mesenchymal stem cell; animal cell; animal experiment; animal model; animal tissue; apoptosis; article; blood vessel; cell damage; cell differentiation; cell hypoxia; cell migration; cell survival; controlled study; heart muscle cell; in vitro study; in vivo stu…												Fonarow, G.C., Epidemiology and risk stratification in acute heart failure (2008) Am Heart J, 155, pp. 200-207; Rosamond, W., Flegal, K., Furie, K., Go, A., Greenlund, K., Heart disease and stroke statistics-2008 update: A report from the AmericanHeart Association Statistics Committee and Stroke Statistics Subcommittee (2008) Circulation, 117, pp. e25-e146; Almsherqi, Z.A., McLachlan, C.S., Sloci…	Department of Cardiology, , Guangzhou, China			19326203		POLNC	24312447	English	PLoS ONE	Article	Final	All Open Access, Gold, Green	Scopus	2-s2.0-84891619175
Cai A., Zheng D., Dong Y., Qiu R., Huang Y., Song Y., Jiang Z., Rao S., Liao X., Kuang J., Dai G., Mai W.	54082623700;51865068800;7403390726;38961959800;50461507100;55494066500;56253310000;7404178303;7202134299;38961522500;23479115900;24073458600;	Efficacy of Atorvastatin combined with adipose-derived mesenchymal stem cell transplantation on cardiac function in rats with acute myocardial infarction	2011	Acta Biochimica et Biophysica Sinica	43	11		857	866		27	10.1093/abbs/gmr087	https://www.scopus.com/inward/record.uri?eid=2-s2.0-80455177329&doi=10.1093%2fabbs%2fgmr087&partnerID=40&md5=6f50e8aa60010274f8683eb7dcd6aa94	Department of Cardiology, First Affiliated Hospital, Sun Yat-sen University, Guangzhou 510080, China; Department of Epidemiology and Health Statistics, Sun Yat-sen University, Guangzhou 510080, China	Cai, A., Department of Cardiology, First Affiliated Hospital, Sun Yat-sen University, Guangzhou 510080, China; Zheng, D., Department of Cardiology, First Affiliated Hospital, Sun Yat-sen University, Guangzhou 510080, China; Dong, Y., Department of Cardiology, First Affiliated Hospital, Sun Yat-sen University, Guangzhou 510080, China; Qiu, R., Department of Cardiology, First Affiliated Hospital, S…	Mesenchymal stem cells (MSCs) have been extensively applied for the restoration of cardiomyocytes loss after acute myocardial infarction (AMI). However, the optimal therapeutic efficacy of MSCs in ischemic heart diseases has been hampered by their poor survival and low differentiated rates. Therefore, the improvement of MSC survival and differentiated rates is warranted and critical for the effic…	acute myocardial infarction; Atorvastatin; mesenchymal stem cell	atorvastatin; heptanoic acid derivative; protein Bax; protein bcl 2; pyrrole derivative; transcription factor GATA 4; troponin I; tumor necrosis factor alpha; vascular cell adhesion molecule 1; adipose tissue; animal; article; cell culture; cell differentiation; cell proliferation; coculture; cytology; disease model; drug effect; heart function test; heart infarction; heart muscle cell; mesenchym…												Miyahara, Y., Nagaya, N., Kataoka, M., Yanagawa, B., Tanaka, K., Hao, H., Ishino, K., Monolayered mesenchymal stem cells repair scarred myocardium after myocardial infarction (2006) Nat Med, 12, pp. 459-465; Madonna, R., Geng, Y.J., De Caterina, R., Adipose tissue-derived stem cells: Characterization and potential for cardiovascular repair (2009) Arterioscler Thromb Vasc Biol, 29, pp. 1723-1729; …	Mai, W.; Department of Cardiology, , Guangzhou 510080, China; email: wymai@hotmail.com			16729145			21983658	English	Acta Biochim. Biophys. Sin.	Article	Final	All Open Access, Bronze	Scopus	2-s2.0-80455177329
Cai C., Kilari S., Zhao C., Simeon M.L., Misra A., Li Y., van Wijnen A.J., Mukhopadhyay D., Misra S.	57205452486;25927528500;57207826679;57209890123;57213702785;7502078584;16949544200;7102685813;7401768599;	Therapeutic effect of adipose derived mesenchymal stem cell transplantation in reducing restenosis in a murine angioplasty model	2020	Journal of the American Society of Nephrology	31	8		1781	1795		10	10.1681/ASN.2019101042	https://www.scopus.com/inward/record.uri?eid=2-s2.0-85089128646&doi=10.1681%2fASN.2019101042&partnerID=40&md5=8f0735c99b01b80b957d04a8fb50c3c9	Department of Vascular Surgery, Union Hospital, Tongji Medical College, Huazhong University of Science and Technology, Wuhan, China; Vascular and Interventional Radiology Translational Laboratory, Department of Radiology, Mayo Clinic, Rochester, MN, United States; Department of Vascular Surgery, Second Xiangya Hospital, Central South University, Changsha, China; Department of Orthopedic Surgery, …	Cai, C., Department of Vascular Surgery, Union Hospital, Tongji Medical College, Huazhong University of Science and Technology, Wuhan, China, Vascular and Interventional Radiology Translational Laboratory, Department of Radiology, Mayo Clinic, Rochester, MN, United States; Kilari, S., Vascular and Interventional Radiology Translational Laboratory, Department of Radiology, Mayo Clinic, Rochester, …	Background Percutaneous transluminal angioplasty (PTA) is the first line of treatment for stenosis in the arteriovenous fistula (AVF) created to provide access for hemodialysis, but resenosis still occurs. Transplants of adipose-derived mesenchymal stem cells (AMSCs) labeled with green fluorescent protein (GFP) to the adventitia could reduce pro-inflammatory gene expression, possibly restoring pa…		alpha smooth muscle actin; arginase 1; calvasculin; fluorescent dye; green fluorescent protein; inducible nitric oxide synthase; interleukin 1beta; Ki 67 antigen; myosin heavy chain; myosin heavy chain 11; picrosirius red; tumor necrosis factor; unclassified drug; CD68 protein, mouse; differentiation antigen; inducible nitric oxide synthase; interleukin 1beta; Ki 67 antigen; leukocyte antigen; Mk…	National Institutes of Health, NIH: DK107870, HL098967	This work has been funded by National Institute of Health grants HL098967 and DK107870 (to S. Misra).										Saran, R, Robinson, B, Abbott, KC, Agodoa, LYC, Bhave, N, Bragg-Gresham, J, US Renal Data System 2017 annual data report: epidemiology of kidney disease in the United States [published correction appears in Am J Kidney Dis 71: 501, 2018] (2018) Am J Kidney Dis, 71, p. A7. , [Suppl 1]; Clinical practice guidelines for vascular access (2006) Am J Kidney Dis, 48, pp. S176-S247. , Vascular Access 200…	Misra, S.; Department of Radiology, 200 First Street SW, United States; email: misra.sanjay@mayo.edu		American Society of Nephrology	10466673		JASNE	32587073	English	J. Am. Soc. Nephrol.	Article	Final	All Open Access, Bronze, Green	Scopus	2-s2.0-85089128646
Cakici C., Buyrukcu B., Duruksu G., Haliloglu A.H., Aksoy A., Isik A., Uludag O., Ustun H., Subasi C., Karaoz E.	55619535700;8512316900;26433315600;6505544998;32067572000;57196817263;6603146408;7003945496;53864040700;7003448087;	Recovery of fertility in azoospermia rats after injection of adipose-tissue-derived mesenchymal stem cells: The sperm generation	2013	BioMed Research International	2013		529589				66	10.1155/2013/529589	https://www.scopus.com/inward/record.uri?eid=2-s2.0-84874892398&doi=10.1155%2f2013%2f529589&partnerID=40&md5=52a0d3c68770400981a663ef57b82565	Ankalife IVF, Women Health Centre, Ankara, Turkey; Stem Cell Department, Institute of Health Sciences, Kocaeli University Center for Stem Cell and Gene Therapies Research and Practice, Izmit, 41380 Kocaeli, Turkey; Urology Department, Faculty of Medicine, Ufuk University, Ankara, Turkey; Department of Pharmacology, Faculty of Pharmacy, Gazi University, Ankara, Turkey; Pathology Department, Ankara…	Cakici, C., Ankalife IVF, Women Health Centre, Ankara, Turkey; Buyrukcu, B., Ankalife IVF, Women Health Centre, Ankara, Turkey; Duruksu, G., Stem Cell Department, Institute of Health Sciences, Kocaeli University Center for Stem Cell and Gene Therapies Research and Practice, Izmit, 41380 Kocaeli, Turkey; Haliloglu, A.H., Urology Department, Faculty of Medicine, Ufuk University, Ankara, Turkey; Aks…	The recent reports on the treatment of azoospermia patients, in which spermatozoa could not be traced in their testes, are focused more on the potential use of adult stem cells, like mesenchymal stem cells (MSCs). The aim of this study was to demonstrate the potential use of MSCs derived from adipose tissue in the treatment of azoospermia using rat disease models. After busulfan application, the …		beta tubulin; busulfan; CD34 antigen; CD71 antigen; collagen type 1; collagen type 2; cytokeratin 18; fibronectin; green fluorescent protein; Ki 67 antigen; myogenin; nestin; osteocalcin; osteonectin; osteopontin; tenascin; vimentin; busulfan; adipose tissue cell; animal cell; animal experiment; animal model; article; azoospermia; cell structure; cell transdifferentiation; cell viability; control…												Lin, C.Y., Lee, B.S., Liao, C.C., Cheng, W.J., Chang, F.M., Chen, M.H., Transdifferentiation of bone marrow stem cells into acinar cells using a double chamber system (2007) Journal of the Formosan Medical Association, 106 (1), pp. 1-7. , 2-s2.0-33846857561; Stashower, M., Smith, K., Williams, J., Skelton, H., Stromal progenitor cells present within liposuction and reduction abdominoplasty fat fo…	Karaoz, E.; Stem Cell Department, , Izmit, 41380 Kocaeli, Turkey; email: ekaraoz@hotmail.com			23146133			23509736	English	BioMed Res. Int.	Article	Final	All Open Access, Gold, Green	Scopus	2-s2.0-84874892398
[truncated: 1,432 more rows]
